# Supplementary material for: The Maya Preclassic to Classic transition observed through faunal trends from Ceibal, Guatemala
Source: PLoS One. 2020 Apr 7;15(4):e0230892. doi: 10.1371/journal.pone.0230892 (PMC7138325; doi:10.1371/journal.pone.0230892)
Supplement: S1 Table — Specimens are listed according to the excavation operation and bag from which they were found. Relevant notes pertaining to each column, including acronyms, are described in comment boxes in the heading (first row). (XLSX) [file pone.0230892.s001.xlsx]

## Sheet: S1 Table
Excavation Lot	Bag #	Screening Method	General Area	Location Description	Chronology - Period	Ceramic Phase	NISP	Turtle/Armadillo Count	MNI	cf	Taxonomic Identification	Common Name	Gentax	Element	Portion	Side	Age/Fusion	Comments
CB200A-1-10-1	130	1/4"	Group A	Platform of Str. A-24, east of Str. A-24	Preclassic - Late	Cantutse	1		1		Puma concolor	puma	1	talus	body/trochlea	R	fused, but missing neck	has side ridge unique to Pumas
CB200A-1-10-1	130	1/4"	Group A	Platform of Str. A-24, east of Str. A-24	Preclassic - Late	Cantutse	1		1		Unionidae	river mussel	6	shell	anterior margin	R
CB200A-1-1-1	105	1/4"	Group A	Platform of Str. A-24, east of Str. A-24	Classic - Terminal	Bayal	1				Mammalia	unidentified mammal	1	diaphysis (shaft)	shaft frag
CB200A-1-13-1	140	1/4"	Group A	Platform of Str. A-24, east of Str. A-24	Preclassic - Middle (middle-late)	Escoba 2	4		2		Unionidae	river mussel	6	shell	two R valves anterior 25% (both semigranosus), other two valves anterior margins, also nacre fragments	2 R, 2 L		fragmented
CB200A-1-13-1	140	1/4"	Group A	Platform of Str. A-24, east of Str. A-24	Preclassic - Middle (middle-late)	Escoba 2	1		1		Pomacea flagellata	Central American apple snail	7	shell	frag
CB200A-1-13-2	146	1/4"	Group A	Platform of Str. A-24, east of Str. A-24	Preclassic - Middle (middle-late)	Escoba 2	1				Canis lupus familiaris	domestic dog	1	radius	central shaft
CB200A-1-13-2	146	1/4"	Group A	Platform of Str. A-24, east of Str. A-24	Preclassic - Middle (middle-late)	Escoba 2	1				Carnivora, small	small carnivores (size of weasel)	1	phalanx	distal half			checked at FLMNH - cannot ID
CB200A-1-13-2	146	1/4"	Group A	Platform of Str. A-24, east of Str. A-24	Preclassic - Middle (middle-late)	Escoba 2	1				Mammalia	unidentified mammal	1	diaphysis (shaft)	shaft frag
CB200A-1-13-2	146	1/4"	Group A	Platform of Str. A-24, east of Str. A-24	Preclassic - Middle (middle-late)	Escoba 2	2				Mammalia	unidentified mammal	1	diaphysis (shaft)	shaft frag
CB200A-1-13-2	146	1/4"	Group A	Platform of Str. A-24, east of Str. A-24	Preclassic - Middle (middle-late)	Escoba 2	1				Actinopterygii	unidentified bony fish	5	cranium	frag			probably not idable
CB200A-1-13-2	146	1/4"	Group A	Platform of Str. A-24, east of Str. A-24	Preclassic - Middle (middle-late)	Escoba 2	1				Actinopterygii	unidentified bony fish	5	cranium	frag
CB200A-1-13-2	146	1/4"	Group A	Platform of Str. A-24, east of Str. A-24	Preclassic - Middle (middle-late)	Escoba 2	1		1		Unionidae	river mussel	6	shell	anterior margin, nacre fragments, posterior and umbo fragments	L		fragmented
CB200A-1-13-2	146	1/4"	Group A	Platform of Str. A-24, east of Str. A-24	Preclassic - Middle (middle-late)	Escoba 2	1		1	cf	Unionidae	river mussel	6	shell	ventral margin	L?		fragmented
CB200A-1-13-2	146	1/4"	Group A	Platform of Str. A-24, east of Str. A-24	Preclassic - Middle (middle-late)	Escoba 2	2		2		Pomacea flagellata	Central American apple snail	7	shell	frag			fragmented
CB200A-1-13-2	146	1/4"	Group A	Platform of Str. A-24, east of Str. A-24	Preclassic - Middle (middle-late)	Escoba 2	1				Vertebrata	unidentified vertebrate	10	cervical vertebra	right lamina			Reptile or Mammal
CB200A-1-13-2	146	1/4"	Group A	Platform of Str. A-24, east of Str. A-24	Preclassic - Middle (middle-late)	Escoba 2	2				Vertebrata	unidentified vertebrate	10	UID	frag			one possible Testudines
CB200A-1-14-1	152	1/4"	Group A	Platform of Str. A-24, east of Str. A-24	Preclassic - Middle (early)	Real Xe 2	1			cf	Siluriformes	catfish	5	pectoral spine	proximal half, ~75%	R
CB200A-1-14-1	152	1/4"	Group A	Platform of Str. A-24, east of Str. A-24	Preclassic - Middle (early)	Real Xe 2	1				Vertebrata	unidentified vertebrate	10	undetermined frag	frag
CB200A-1-15-1	157	1/4"	Group A	Platform of Str. A-24, east of Str. A-24	Preclassic - Middle (early)	Real Xe 2	1				Canis lupus familiaris	domestic dog	1	molar 2 (lower)	mostly whole, missing lower roots	L	adult
CB200A-1-15-1	157	1/4"	Group A	Platform of Str. A-24, east of Str. A-24	Preclassic - Middle (early)	Real Xe 2	1		1		Anatidae - possibly Aythya collaris	ducks	2	coracoid	midshaft, glenoid facet	R
CB200A-1-15-1	157	1/4"	Group A	Platform of Str. A-24, east of Str. A-24	Preclassic - Middle (early)	Real Xe 2	1		1		Pomacea flagellata	Central American apple snail	7	shell	frag
CB200A-1-15-1	157	1/4"	Group A	Platform of Str. A-24, east of Str. A-24	Preclassic - Middle (early)	Real Xe 2	1				Vertebrata	unidentified vertebrate	10	UID	frag
CB200A-1-16-1	167	1/4"	Group A	Platform of Str. A-24, east of Str. A-24	Preclassic - Middle (early)	Real Xe 2	1				Siluriformes	catfish	5	dorsal spine	proximal half			possible Ariidae (large)
CB200A-1-16-1	167	1/4"	Group A	Platform of Str. A-24, east of Str. A-24	Preclassic - Middle (early)	Real Xe 2	1		1		Siluriformes	catfish	5	pectoral spine	proximal half	R		possible Ariidae (large)
CB200A-1-16-1	167	1/4"	Group A	Platform of Str. A-24, east of Str. A-24	Preclassic - Middle (early)	Real Xe 2	1				Vertebrata	unidentified vertebrate	10	UID (various)	frag			fragmented
CB200A-1-17-1	165	1/4"	Group A	Platform of Str. A-24, east of Str. A-24	Preclassic - Middle (early)	Real Xe 2	1				Canis lupus familiaris	domestic dog	1	humerus	shaft, ~50%	R
CB200A-1-17-1	165	1/4"	Group A	Platform of Str. A-24, east of Str. A-24	Preclassic - Middle (early)	Real Xe 2	1				Canis lupus familiaris	domestic dog	1	premolar 3 (upper)	whole	R
CB200A-1-17-1	165	1/4"	Group A	Platform of Str. A-24, east of Str. A-24	Preclassic - Middle (early)	Real Xe 2	1		1		Canis lupus familiaris	domestic dog	1	premolar 4 (upper)	distal half	L	adult	broken in 2 pieces, refit
CB200A-1-17-1	165	1/4"	Group A	Platform of Str. A-24, east of Str. A-24	Preclassic - Middle (early)	Real Xe 2	1				Carnivora	carnivore	1	tooth	root
CB200A-1-17-1	165	1/4"	Group A	Platform of Str. A-24, east of Str. A-24	Preclassic - Middle (early)	Real Xe 2	1	1			Dasypus novemcinctus	nine-banded armadillo	1	scutes	frag
CB200A-1-17-1	165	1/4"	Group A	Platform of Str. A-24, east of Str. A-24	Preclassic - Middle (early)	Real Xe 2	1				Actinopterygii	unidentified bony fish	5	dentary	frag	R?
CB200A-1-17-1	165	1/4"	Group A	Platform of Str. A-24, east of Str. A-24	Preclassic - Middle (early)	Real Xe 2	1				Actinopterygii	unidentified bony fish	5	dentary	frag	L
CB200A-1-17-1	165	1/4"	Group A	Platform of Str. A-24, east of Str. A-24	Preclassic - Middle (early)	Real Xe 2	6				Actinopterygii	unidentified bony fish	5	miscellaneous fish parts	frag			fragmented
CB200A-1-17-1	165	1/4"	Group A	Platform of Str. A-24, east of Str. A-24	Preclassic - Middle (early)	Real Xe 2	4				Actinopterygii	unidentified bony fish	5	vertebrae	whole			4 intact vertebrae, possibly different species
CB200A-1-17-1	165	1/4"	Group A	Platform of Str. A-24, east of Str. A-24	Preclassic - Middle (early)	Real Xe 2	1		1	cf	Aplodinotus grunniens	freshwater drum	5	otolith	whole	L		same side as the other in same unit, only larger
CB200A-1-17-1	165	1/4"	Group A	Platform of Str. A-24, east of Str. A-24	Preclassic - Middle (early)	Real Xe 2	1		1	cf	Aplodinotus grunniens	freshwater drum	5	otolith	whole	L		same side as the other in same unit, only smaller
CB200A-1-17-1	165	1/4"	Group A	Platform of Str. A-24, east of Str. A-24	Preclassic - Middle (early)	Real Xe 2	1		1		Cathorops sp.	catfish	5	otolith	whole	R
CB200A-1-17-1	165	1/4"	Group A	Platform of Str. A-24, east of Str. A-24	Preclassic - Middle (early)	Real Xe 2	1				Siluriformes	catfish	5	cleithrum	~75%	R
CB200A-1-17-1	165	1/4"	Group A	Platform of Str. A-24, east of Str. A-24	Preclassic - Middle (early)	Real Xe 2	1				Siluriformes	catfish	5	dorsal spine	proximal hinge
CB200A-1-17-1	165	1/4"	Group A	Platform of Str. A-24, east of Str. A-24	Preclassic - Middle (early)	Real Xe 2	1				Siluriformes	catfish	5	dorsal spine	proximal hinge
CB200A-1-17-1	165	1/4"	Group A	Platform of Str. A-24, east of Str. A-24	Preclassic - Middle (early)	Real Xe 2	1				Siluriformes	catfish	5	dorsal spine	whole			in 2 pieces (fit together); resembles Ariopsis/Bagre
CB200A-1-17-1	165	1/4"	Group A	Platform of Str. A-24, east of Str. A-24	Preclassic - Middle (early)	Real Xe 2	1				Siluriformes	catfish	5	pectoral spine	proximal end	L
CB200A-1-17-1	165	1/4"	Group A	Platform of Str. A-24, east of Str. A-24	Preclassic - Middle (early)	Real Xe 2	1				Siluriformes	catfish	5	pectoral spine	central, ~25%	R
CB200A-1-17-1	165	1/4"	Group A	Platform of Str. A-24, east of Str. A-24	Preclassic - Middle (early)	Real Xe 2	2				Siluriformes	catfish	5	pectoral spine	central			2 miscellaneous spine parts
CB200A-1-17-1	165	1/4"	Group A	Platform of Str. A-24, east of Str. A-24	Preclassic - Middle (early)	Real Xe 2	1		1		Siluriformes	catfish	5	pectoral spine	proximal half, ~50%	R		2 pieces (connect); looks very much like an Ariopsis/Bagre
CB200A-1-17-1	165	1/4"	Group A	Platform of Str. A-24, east of Str. A-24	Preclassic - Middle (early)	Real Xe 2	1				Siluriformes	catfish	5	pectoral spine	proximal half, ~50%	L		2 pieces (connect); looks very much like an Ariopsis/Bagre
CB200A-1-17-1	165	1/4"	Group A	Platform of Str. A-24, east of Str. A-24	Preclassic - Middle (early)	Real Xe 2	1		1		Siluriformes	catfish	5	pectoral spine	central, ~25%	R		resembles Ariopsis/Bagre
CB200A-1-17-1	165	1/4"	Group A	Platform of Str. A-24, east of Str. A-24	Preclassic - Middle (early)	Real Xe 2	1				Unionidae	river mussel	6	shell	central margin			fragmented
CB200A-1-17-1	165	1/4"	Group A	Platform of Str. A-24, east of Str. A-24	Preclassic - Middle (early)	Real Xe 2	4		4		Pomacea flagellata	Central American apple snail	7	shell	frag
CB200A-1-17-1	165	1/4"	Group A	Platform of Str. A-24, east of Str. A-24	Preclassic - Middle (early)	Real Xe 2	3				Vertebrata	unidentified vertebrate	10	ribs	shafts			tetrapod
CB200A-1-17-1	165	1/4"	Group A	Platform of Str. A-24, east of Str. A-24	Preclassic - Middle (early)	Real Xe 2	1				Vertebrata	unidentified vertebrate	10	diaphysis (shaft)	shaft frag			tetrapod
CB200A-1-17-1	165	1/4"	Group A	Platform of Str. A-24, east of Str. A-24	Preclassic - Middle (early)	Real Xe 2	1				Vertebrata	unidentified vertebrate	10	UID (various)	frag			UID fragments
CB200A-1-18-1	170	1/4"	Group A	Platform of Str. A-24, east of Str. A-24	Preclassic - Middle (early)	Real Xe 2	1				Aves, medium-small	unidentified bird (size of a duck or hawk)	2	phalanx	distal half
CB200A-1-18-1	170	1/4"	Group A	Platform of Str. A-24, east of Str. A-24	Preclassic - Middle (early)	Real Xe 2	1				Aves, medium-small	unidentified bird (size of a duck or hawk)	2	ulna	shaft
CB200A-1-18-1	170	1/4"	Group A	Platform of Str. A-24, east of Str. A-24	Preclassic - Middle (early)	Real Xe 2	2				Actinopterygii	unidentified bony fish	5	postcranial fragments	frag
CB200A-1-18-1	170	1/4"	Group A	Platform of Str. A-24, east of Str. A-24	Preclassic - Middle (early)	Real Xe 2	2				Actinopterygii	unidentified bony fish	5	spines	frag
CB200A-1-18-1	170	1/4"	Group A	Platform of Str. A-24, east of Str. A-24	Preclassic - Middle (early)	Real Xe 2	1		1		Unionidae	river mussel	6	shell	anterior margin	L
CB200A-1-18-1	170	1/4"	Group A	Platform of Str. A-24, east of Str. A-24	Preclassic - Middle (early)	Real Xe 2	1				Unionidae	river mussel	6	shell	possible anterior margin frag	L?
CB200A-1-18-1	170	1/4"	Group A	Platform of Str. A-24, east of Str. A-24	Preclassic - Middle (early)	Real Xe 2	1		1		Pomacea flagellata	Central American apple snail	7	shell	frag			fragmented
CB200A-1-18-1	170	1/4"	Group A	Platform of Str. A-24, east of Str. A-24	Preclassic - Middle (early)	Real Xe 2	1				Vertebrata	unidentified vertebrate	10	UID (various)	frag			small fragments
CB200A-1-19-1	173	1/4"	Group A	Platform of Str. A-24, east of Str. A-24	Preclassic - Middle (early)	Real Xe 2	4		4		Pomacea flagellata	Central American apple snail	7	shell	frag			fragile, packed with hardened clay-like soil - cleaning would destroy; fragmented
CB200A-1-19-1	173	1/4"	Group A	Platform of Str. A-24, east of Str. A-24	Preclassic - Middle (early)	Real Xe 2	1				Vertebrata	unidentified vertebrate	10	UID	frag
CB200A-1-20-1	174	1/4"	Group A	Platform of Str. A-24, east of Str. A-24	Preclassic - Middle (early)	Real Xe 2	1				Canis lupus familiaris	domestic dog	1	molar 1 (upper)	whole	R	adult
CB200A-1-20-1	174	1/4"	Group A	Platform of Str. A-24, east of Str. A-24	Preclassic - Middle (early)	Real Xe 2	1				Canis lupus familiaris	domestic dog	1	maxilla	area immediately below zygomatic arch	R	adult? (size)	fits with M2 in same context
CB200A-1-20-1	177	1/4"	Group A	Platform of Str. A-24, east of Str. A-24	Preclassic - Middle (early)	Real Xe 2	1				Canis lupus familiaris	domestic dog	1	molar 2 (upper)	whole	R	adult
CB200A-1-20-1	177	1/4"	Group A	Platform of Str. A-24, east of Str. A-24	Preclassic - Middle (early)	Real Xe 2	1				Canis lupus familiaris	domestic dog	1	mandible	alveolar region below canine tooth	L	adult based on dentition (unless older subadult)	2 broken pieces (refit), probably part of other L mandible
CB200A-1-20-1	177	1/4"	Group A	Platform of Str. A-24, east of Str. A-24	Preclassic - Middle (early)	Real Xe 2	1				Canis lupus familiaris	domestic dog	1	mandible	lower ramus/distal alveolar	L	adult based on dentition (unless older subadult)	probably part of other L mandible
CB200A-1-20-1	177	1/4"	Group A	Platform of Str. A-24, east of Str. A-24	Preclassic - Middle (early)	Real Xe 2	1				Canis lupus familiaris	domestic dog	1	premolar 2 (upper)	whole	L
CB200A-1-20-1	177	1/4"	Group A	Platform of Str. A-24, east of Str. A-24	Preclassic - Middle (early)	Real Xe 2	1				Canis lupus familiaris	domestic dog	1	premolar 2 (upper)	whole	L
CB200A-1-20-1	177	1/4"	Group A	Platform of Str. A-24, east of Str. A-24	Preclassic - Middle (early)	Real Xe 2	1				Canis lupus familiaris	domestic dog	1	premolar 3 (upper)	whole	L
CB200A-1-20-1	177	1/4"	Group A	Platform of Str. A-24, east of Str. A-24	Preclassic - Middle (early)	Real Xe 2	1				Canis lupus familiaris	domestic dog	1	premolar 3 (upper)	whole	R
CB200A-1-20-1	177	1/4"	Group A	Platform of Str. A-24, east of Str. A-24	Preclassic - Middle (early)	Real Xe 2	1		1		Canis lupus familiaris	domestic dog	1	premolar 4 (upper)	whole	L	adult
CB200A-1-20-1	177	1/4"	Group A	Platform of Str. A-24, east of Str. A-24	Preclassic - Middle (early)	Real Xe 2	1		1		Canis lupus familiaris	domestic dog	1	premolar 4 (upper)	whole	L	adult
CB200A-1-20-1	177	1/4"	Group A	Platform of Str. A-24, east of Str. A-24	Preclassic - Middle (early)	Real Xe 2	1				Canis lupus familiaris	domestic dog	1	premolar 4 (upper)	whole	R	adult	part of maxilla attached
CB200A-1-20-1	177	1/4"	Group A	Platform of Str. A-24, east of Str. A-24	Preclassic - Middle (early)	Real Xe 2	1				Canis lupus familiaris	domestic dog	1	tooth	distal root
CB200A-1-20-1	177	1/4"	Group A	Platform of Str. A-24, east of Str. A-24	Preclassic - Middle (early)	Real Xe 2	1				Carnivora	carnivore	1	cranium - zygomatic	zygomatic arch
CB200A-1-20-1	177	1/4"	Group A	Platform of Str. A-24, east of Str. A-24	Preclassic - Middle (early)	Real Xe 2	4				Carnivora	carnivore	1	maxilla/mandible	frag
CB200A-1-20-1	177	1/4"	Group A	Platform of Str. A-24, east of Str. A-24	Preclassic - Middle (early)	Real Xe 2	1				Carnivora, small	small carnivores (size of weasel)	1	metapodial	prox (~50%)			probably Canis
CB200A-1-20-1	177	1/4"	Group A	Platform of Str. A-24, east of Str. A-24	Preclassic - Middle (early)	Real Xe 2	1				Cervidae	deer	1	tooth	root			Odoc?
CB200A-1-20-1	177	1/4"	Group A	Platform of Str. A-24, east of Str. A-24	Preclassic - Middle (early)	Real Xe 2	1		1		Cuniculus paca	lowland paca	1	MC	whole		adult based on size	possible MCIII
CB200A-1-20-1	177	1/4"	Group A	Platform of Str. A-24, east of Str. A-24	Preclassic - Middle (early)	Real Xe 2	9				Mammalia	unidentified mammal	1	cranium - various	frag			possibly IDable
CB200A-1-20-1	177	1/4"	Group A	Platform of Str. A-24, east of Str. A-24	Preclassic - Middle (early)	Real Xe 2	1				Mammalia, medium-large	unidentified mammal (size of deer or jaguar)	1	innominate	pubic symphisis			possibly Homo sapiens
CB200A-1-20-1	177	1/4"	Group A	Platform of Str. A-24, east of Str. A-24	Preclassic - Middle (early)	Real Xe 2	3				Mammalia, medium-large	unidentified mammal (size of deer or jaguar)	1	appendicular shaft	shaft
CB200A-1-20-1	177	1/4"	Group A	Platform of Str. A-24, east of Str. A-24	Preclassic - Middle (early)	Real Xe 2	1		1		Odocoileus virginianus	white-tailed deer	1	innominate	ilium
CB200A-1-20-1	177	1/4"	Group A	Platform of Str. A-24, east of Str. A-24	Preclassic - Middle (early)	Real Xe 2	1				Odocoileus virginianus	white-tailed deer	1	innominate	acetabulum frag	L	adult
CB200A-1-20-1	177	1/4"	Group A	Platform of Str. A-24, east of Str. A-24	Preclassic - Middle (early)	Real Xe 2	1				Odocoileus virginianus	white-tailed deer	1	scapula	glenoid	L	adult
CB200A-1-20-1	177	1/4"	Group A	Platform of Str. A-24, east of Str. A-24	Preclassic - Middle (early)	Real Xe 2	1		1		Procyon lotor	raccoon	1	mandible	lower ramus/distal alveolar	R	adult	2 broken pieces (refit)
CB200A-1-20-1	177	1/4"	Group A	Platform of Str. A-24, east of Str. A-24	Preclassic - Middle (early)	Real Xe 2	1				Procyon lotor	raccoon	1	premolar 4 & mandible	mandible area with premolar 4 attached	R	adult?	probably part of other mandible
CB200A-1-20-1	177	1/4"	Group A	Platform of Str. A-24, east of Str. A-24	Preclassic - Middle (early)	Real Xe 2	1				Aves, medium-large	unidentified bird (size of a turkey)	2	ulna	partial distal end, condylar ridge	R?		2 pieces, refit
CB200A-1-20-1	177	1/4"	Group A	Platform of Str. A-24, east of Str. A-24	Preclassic - Middle (early)	Real Xe 2	1		1	cf	Tyto alba	barn owl	2	tarsometatarsus	distal (partial)	L		checked at FLMNH
CB200A-1-20-1	177	1/4"	Group A	Platform of Str. A-24, east of Str. A-24	Preclassic - Middle (early)	Real Xe 2	1				Testudines, medium-large size	unidentified turtle (size of river turtle)	3	plastron	hinge frag
CB200A-1-20-1	177	1/4"	Group A	Platform of Str. A-24, east of Str. A-24	Preclassic - Middle (early)	Real Xe 2	7				Testudines, small	unidentified turtle (size of small mud turtle)	3	plastron	frag
CB200A-1-20-1	177	1/4"	Group A	Platform of Str. A-24, east of Str. A-24	Preclassic - Middle (early)	Real Xe 2	1				Actinopterygii	unidentified bony fish	5	cranium	frag
CB200A-1-20-1	177	1/4"	Group A	Platform of Str. A-24, east of Str. A-24	Preclassic - Middle (early)	Real Xe 2	1				Actinopterygii	unidentified bony fish	5	dorsal spine	spine frag
CB200A-1-20-1	177	1/4"	Group A	Platform of Str. A-24, east of Str. A-24	Preclassic - Middle (early)	Real Xe 2	2				Actinopterygii	unidentified bony fish	5	spine-like frag	frag
CB200A-1-20-1	177	1/4"	Group A	Platform of Str. A-24, east of Str. A-24	Preclassic - Middle (early)	Real Xe 2	1				Siluriformes	catfish	5	cleithrum	frag	L
CB200A-1-20-1	177	1/4"	Group A	Platform of Str. A-24, east of Str. A-24	Preclassic - Middle (early)	Real Xe 2	1			cf	Siluriformes	catfish	5	cranium	frag
CB200A-1-20-1	177	1/4"	Group A	Platform of Str. A-24, east of Str. A-24	Preclassic - Middle (early)	Real Xe 2	1				Siluriformes?	catfish?	5	parasphenoid?	frag			fragmented
CB200A-1-20-1	177	1/4"	Group A	Platform of Str. A-24, east of Str. A-24	Preclassic - Middle (early)	Real Xe 2	2		2		Unionidae	river mussel	6	shell	one almost whole valve; other (much smaller) anterior margin frag	both L		fragmented
CB200A-1-20-1	177	1/4"	Group A	Platform of Str. A-24, east of Str. A-24	Preclassic - Middle (early)	Real Xe 2	1		1	cf	Unionidae	river mussel	6	shell	ventral margin, near anterior - enough to tell side of valve	L
CB200A-1-20-1	177	1/4"	Group A	Platform of Str. A-24, east of Str. A-24	Preclassic - Middle (early)	Real Xe 2	7		7		Pomacea flagellata	Central American apple snail	7	shell	frag			at least seven, highly fragmented, various sizes
CB200A-1-20-1	177	1/4"	Group A	Platform of Str. A-24, east of Str. A-24	Preclassic - Middle (early)	Real Xe 2	1				Vertebrata	unidentified vertebrate	10	appendicular shaft	shaft
CB200A-1-20-1	177	1/4"	Group A	Platform of Str. A-24, east of Str. A-24	Preclassic - Middle (early)	Real Xe 2	3				Vertebrata	unidentified vertebrate	10	ribs	frag
CB200A-1-20-1	177	1/4"	Group A	Platform of Str. A-24, east of Str. A-24	Preclassic - Middle (early)	Real Xe 2	1				Vertebrata	unidentified vertebrate	10	UID	worked
CB200A-1-20-1	177	1/4"	Group A	Platform of Str. A-24, east of Str. A-24	Preclassic - Middle (early)	Real Xe 2	1				Vertebrata	unidentified vertebrate	10	UID	frag			fragmented
CB200A-1-20-1	no #	1/4"	Group A	Platform of Str. A-24, east of Str. A-24	Preclassic - Middle (early)	Real-Xe 2	1	1	1		Staurotypus triporcatus	Mexican musk turtle	3	carapace	whole neural
CB200A-1-21-2	230	1/4"	Group A	Platform of Str. A-24, east of Str. A-24	Preclassic - Middle (early)	Real Xe 2	1			cf	Unionidae	river mussel	6	shell	nacre fragments			tiny frags
CB200A-1-22-1	182	1/4"	Group A	Platform of Str. A-24, east of Str. A-24	Preclassic - Middle (early)	Real Xe 2	1			cf	Anatidae	ducks and geese	2	coracoid	prox area	L		round articular surface characteristic of ducks, matches medium-duck size
CB200A-1-22-1	182	1/4"	Group A	Platform of Str. A-24, east of Str. A-24	Preclassic - Middle (early)	Real Xe 2	1				Cathorops sp.	catfish	5	otolith	whole	L
CB200A-1-22-1	182	1/4"	Group A	Platform of Str. A-24, east of Str. A-24	Preclassic - Middle (early)	Real Xe 2	1				Siluriformes	catfish	5	2nd dorsal spine (?)	~75% from/including prox			split bone
CB200A-1-22-1	182	1/4"	Group A	Platform of Str. A-24, east of Str. A-24	Preclassic - Middle (early)	Real Xe 2	2				Siluriformes	catfish	5	branchiostegal	frag
CB200A-1-22-1	182	1/4"	Group A	Platform of Str. A-24, east of Str. A-24	Preclassic - Middle (early)	Real Xe 2	1				Siluriformes	catfish	5	ceratohyal	frag
CB200A-1-22-1	182	1/4"	Group A	Platform of Str. A-24, east of Str. A-24	Preclassic - Middle (early)	Real Xe 2	1				Siluriformes	catfish	5	cleithrum	distal half	L		split - 3 frags
CB200A-1-22-1	182	1/4"	Group A	Platform of Str. A-24, east of Str. A-24	Preclassic - Middle (early)	Real Xe 2	11				Siluriformes	catfish	5	cranium	frag
CB200A-1-22-1	182	1/4"	Group A	Platform of Str. A-24, east of Str. A-24	Preclassic - Middle (early)	Real Xe 2	1				Siluriformes	catfish	5	opercle (part of operculum)	proximal half	R
CB200A-1-22-1	182	1/4"	Group A	Platform of Str. A-24, east of Str. A-24	Preclassic - Middle (early)	Real Xe 2	1				Siluriformes	catfish	5	pectoral spine	prox	L
CB200A-1-22-1	182	1/4"	Group A	Platform of Str. A-24, east of Str. A-24	Preclassic - Middle (early)	Real Xe 2	1				Siluriformes	catfish	5	precaudal vertebra	centrum
CB200A-1-22-1	182	1/4"	Group A	Platform of Str. A-24, east of Str. A-24	Preclassic - Middle (early)	Real Xe 2	1				Siluriformes	catfish	5	premaxilla	cranial portion	R
CB200A-1-22-1	182	1/4"	Group A	Platform of Str. A-24, east of Str. A-24	Preclassic - Middle (early)	Real Xe 2	1				Siluriformes	catfish	5	quadrate	proximal half	R
CB200A-1-22-1	182	1/4"	Group A	Platform of Str. A-24, east of Str. A-24	Preclassic - Middle (early)	Real Xe 2	2		1		Unionidae	river mussel	6	shell	hinge of both sides, posterior L frag, nacre fragments	L and R		fragmented
CB200A-1-22-1	182	1/4"	Group A	Platform of Str. A-24, east of Str. A-24	Preclassic - Middle (early)	Real Xe 2	1		1		Pomacea flagellata	Central American apple snail	7	shell	frag
CB200A-1-22-1	182	1/4"	Group A	Platform of Str. A-24, east of Str. A-24	Preclassic - Middle (early)	Real Xe 2	1				Vertebrata	unidentified vertebrate	10	UID	frag			fragmented
CB200A-1-22-1	182	1/4"	Group A	Platform of Str. A-24, east of Str. A-24	Preclassic - Middle (early)	Real Xe 2	1				Vertebrata	unidentified vertebrate	10	identifiable?	frag			amphibian? (Anura?)
CB200A-1-22-2	233	1/4"	Group A	Platform of Str. A-24, east of Str. A-24	Preclassic - Middle (early)	Real Xe 2	1			cf	Unionidae	river mussel	6	shell	frag			fragmented
CB200A-1-23-1	187	1/4"	Group A	Platform of Str. A-24, east of Str. A-24	Preclassic - Middle (early)	Real Xe 2	1				Canis lupus familiaris	domestic dog	1	humerus	distal - olecranon fossa region	L	adult
CB200A-1-23-1	187	1/4"	Group A	Platform of Str. A-24, east of Str. A-24	Preclassic - Middle (early)	Real Xe 2	6				Mammalia	unidentified mammal	1	UID	frag
CB200A-1-23-1	187	1/4"	Group A	Platform of Str. A-24, east of Str. A-24	Preclassic - Middle (early)	Real Xe 2	1				Actinopterygii	unidentified bony fish	5	cranium	frag			surface of fragments resembles rough gar texture, but too eroded and fragmented to be sure (possible Atractosteus tropicus)
CB200A-1-25-1	103	1/4"	Group A	Platform of Str. A-24, east of Str. A-24	Preclassic - Middle (early)	Real Xe 2	1		1		Unionidae	river mussel	6	shell	anterior and ventral margins	L		fragmented
CB200A-1-25-1	103	1/4"	Group A	Platform of Str. A-24, east of Str. A-24	Preclassic - Middle (early)	Real Xe 2	2		1	cf	Unionidae	river mussel	6	shell	2 anterior margins (diff sides), misc other flakes of nacre	1 L, 1 R		fragmented
CB200A-1-27-1	200	1/4"	Group A	Platform of Str. A-24, east of Str. A-24	Preclassic - Middle (early)	Real Xe 2	1		1	cf	Unionidae	river mussel	6	shell	most of valve, fragmented	L		there is one tiny piece that looks like a second hinge for a R valve - so slight possibilty there are 2 valves here
CB200A-1-27-1	200	1/4"	Group A	Platform of Str. A-24, east of Str. A-24	Preclassic - Middle (early)	Real Xe 2	1		1		Pomacea flagellata	Central American apple snail	7	shell	frag
CB200A-1-28-1	203	1/4"	Group A	Platform of Str. A-24, east of Str. A-24	Preclassic - Middle (early)	Real Xe 2	2		2	cf	Unionidae	river mussel	6	shell	one valve almost whole but fragmented; other has anterior fragments (same parts as the other valve, so must be two valves of same side)	2 L		fragmented
CB200A-1-31-1	212	1/4"	Group A	Platform of Str. A-24, east of Str. A-24	Preclassic - Middle (early)	Real-Xe 1	1			cf	Unionidae	river mussel	6	shell	very fragmented nacre	?		mostly powder
CB200A-1-32-1	215	1/4"	Group A	Platform of Str. A-24, east of Str. A-24	Preclassic - Middle (early)	Real-Xe 1	1			cf	Unionidae	river mussel	6	shell	frag
CB200A-1-4-1	110	1/4"	Group A	Platform of Str. A-24, east of Str. A-24	Classic - Late	Tepejilote	1		1		Unionidae	river mussel	6	shell	anterior margin	L
CB200A-1-4-1	110	1/4"	Group A	Platform of Str. A-24, east of Str. A-24	Classic - Late	Tepejilote	1		1		Olivinae	olive snail	8	shell	anterior frag
CB200A-1-7-1	120	1/4"	Group A	Platform of Str. A-24, east of Str. A-24	Preclassic - Terminal	Xate 2	1				Unionidae	river mussel	6	shell	frag
CB200A-1-8-1	124	1/4"	Group A	Platform of Str. A-24, east of Str. A-24	Preclassic - Terminal	Xate 2	1				Unionidae	river mussel	6	shell	nacre fragments			fragmented
CB200A-1-8-1	124	1/4"	Group A	Platform of Str. A-24, east of Str. A-24	Preclassic - Terminal	Xate 2	4		4		Pomacea flagellata	Central American apple snail	7	shell	frag
CB200B-10-5-3	460	1/4"	Group A	Center of platform of Str. A-24	Preclassic - Late	Cantutse 1	3				Vertebrata	unidentified vertebrate	10	UID	frag
CB200B-10-5-3	526	1/4"	Group A	Center of platform of Str. A-24	Preclassic - Late	Cantutse 1	1		1		Unionidae	river mussel	6	shell	anterior margin	R		eroded
CB200B-11-5-2	418	1/4"	Group A	Center of platform of Str. A-24	Preclassic - Late	Cantutse 1	1		1		Unionidae	river mussel	6	shell	ventral margin	R		pock marks on both exterior and interior surfaces - as if eaten away by fungus at one point
CB200B-11-5-3	504	1/4"	Group A	Center of platform of Str. A-24	Preclassic - Late	Cantutse 1	4				Mammalia, medium-large	unidentified mammal (size of deer or jaguar)	1	diaphysis (shaft)	shaft frag			fragmented
CB200B-11-5-3	504	1/4"	Group A	Center of platform of Str. A-24	Preclassic - Late	Cantutse 1	1				Odocoileus virginianus	white-tailed deer	1	tibia	proximal - laterial condyle	R	large but unfused
CB200B-11-5-3	1328	1/4"	Group A	Center of platform of Str. A-24	Preclassic - Late	Cantutse 1	1				Odocoileus virginianus	white-tailed deer	1	ulna	trochlear notch	L
CB200B-12-5-3	477	1/4"	Group A	Center of platform of Str. A-24	Preclassic - Late	Cantutse 1	4				Mammalia, medium-large	unidentified mammal (size of deer or jaguar)	1	diaphysis (shaft)	shaft frag
CB200B-12-5-3	477	1/4"	Group A	Center of platform of Str. A-24	Preclassic - Late	Cantutse 1	1				Odocoileus virginianus	white-tailed deer	1	sacrum	proximal segment, left		adult - fused
CB200B-12-5-3	478	1/4"	Group A	Center of platform of Str. A-24	Preclassic - Late	Cantutse 1	2		1	cf	Unionidae	river mussel	6	shell	umbo nacre	R and L
CB200B-12-5-3	478	1/4"	Group A	Center of platform of Str. A-24	Preclassic - Late	Cantutse 1	1		1		Pomacea flagellata	Central American apple snail	7	shell	frag
CB200B-12-5-3	478	1/4"	Group A	Center of platform of Str. A-24	Preclassic - Late	Cantutse 1	1		1		Bulimulus sp.	terrestrial cone snail	9	shell	whole
CB200B-12-6-1	551	1/4"	Group A	Center of platform of Str. A-24	Preclassic - Middle (middle-late)	Escoba 3	1				Mammalia, medium-large	unidentified mammal (size of deer or jaguar)	1	cranium	frag			surface eroded; fragmented; very possibly Homo sapiens
CB200B-12-6-4	632	1/4"	Group A	Center of platform of Str. A-24	Preclassic - Middle (middle-late)	Escoba 3	1				Unionidae	river mussel	6	shell	umbo	R
CB200B-12-7-1	594	1/4"	Group A	Center of platform of Str. A-24	Preclassic - Middle (middle-late)	Escoba 2	1				Canis lupus familiaris	domestic dog	1	incisor 2 (upper)	whole	L	probable adult based on large size
CB200B-12-7-1	594	1/4"	Group A	Center of platform of Str. A-24	Preclassic - Middle (middle-late)	Escoba 2	1				Canis lupus familiaris	domestic dog	1	MCII	proximal half
CB200B-12-7-1	594	1/4"	Group A	Center of platform of Str. A-24	Preclassic - Middle (middle-late)	Escoba 2	1				Canis lupus familiaris	domestic dog	1	metapodial	almost whole - missing prox
CB200B-12-7-1	594	1/4"	Group A	Center of platform of Str. A-24	Preclassic - Middle (middle-late)	Escoba 2	1			cf	Unionidae	river mussel	6	shell	hinge, partial umbo, nacre fragments	at least R		possibly L side present too -- one ventral margin looks like it could be L; fragmented
CB200B-12-7-1	594	1/4"	Group A	Center of platform of Str. A-24	Preclassic - Middle (middle-late)	Escoba 2	3		3		Pomacea flagellata	Central American apple snail	7	shell	frag			fragmented
CB200B-12-7-1	594	1/4"	Group A	Center of platform of Str. A-24	Preclassic - Middle (middle-late)	Escoba 2	1		1	cf	Prunum sp.	marginella snails (not apicinum)	8	shell	body frag			edges cut off; not diagnostic of a specific species (not apicinum, too large)
CB200B-12-7-1	594	1/4"	Group A	Center of platform of Str. A-24	Preclassic - Middle (middle-late)	Escoba 2	1		1		Bulimulus sp.	terrestrial cone snail	9	shell	almost whole
CB200B-12-7-10	705	1/4"	Group A	Center of platform of Str. A-24	Preclassic - Middle (middle-late)	Escoba 2	1		1		Pomacea flagellata	Central American apple snail	7	shell	frag			fragmented
CB200B-12-7-10	728	1/4"	Group A	Center of platform of Str. A-24	Preclassic - Middle (middle-late)	Escoba 2	1				Unionidae	river mussel	6	shell	large/thick nacre fragment near umbo
CB200B-12-7-10	728	1/4"	Group A	Center of platform of Str. A-24	Preclassic - Middle (middle-late)	Escoba 2	1		1		Unionidae	river mussel	6	shell	partial umbo, anterior margin, fragments	L		fragmented
CB200B-12-7-10	728	1/4"	Group A	Center of platform of Str. A-24	Preclassic - Middle (middle-late)	Escoba 2	1		1		Pomacea flagellata	Central American apple snail	7	shell	frag			fragmented
CB200B-12-7-2	629	1/4"	Group A	Center of platform of Str. A-24	Preclassic - Middle (middle-late)	Escoba 2	1				Canis lupus familiaris	domestic dog	1	humerus	distal part of shaft	R
CB200B-12-7-2	629	1/4"	Group A	Center of platform of Str. A-24	Preclassic - Middle (middle-late)	Escoba 2	1			cf	Canis lupus familiaris	domestic dog	1	innominate	lower ilium
CB200B-12-7-2	629	1/4"	Group A	Center of platform of Str. A-24	Preclassic - Middle (middle-late)	Escoba 2	1				Mammalia	unidentified mammal	1	UID	frag			fragmented
CB200B-12-7-2	629	1/4"	Group A	Center of platform of Str. A-24	Preclassic - Middle (middle-late)	Escoba 2	1				Actinopterygii	unidentified bony fish	5	dorsal spine	almost whole
CB200B-12-7-2	629	1/4"	Group A	Center of platform of Str. A-24	Preclassic - Middle (middle-late)	Escoba 2	1				Unionidae	river mussel	6	shell	umbo, anterior margin, nacre	R		fragmented
CB200B-12-7-2	629	1/4"	Group A	Center of platform of Str. A-24	Preclassic - Middle (middle-late)	Escoba 2	1		1	cf	Unionidae	river mussel	6	shell	umbo nacre	L
CB200B-12-7-2	629	1/4"	Group A	Center of platform of Str. A-24	Preclassic - Middle (middle-late)	Escoba 2	2		2		Pomacea flagellata	Central American apple snail	7	shell	frag			fragmented
CB200B-12-7-4	642	1/4"	Group A	Center of platform of Str. A-24	Preclassic - Middle (middle-late)	Escoba 2	1		1		Pomacea flagellata	Central American apple snail	7	shell	frag
CB200B-12-7-5	666	1/4"	Group A	Center of platform of Str. A-24	Preclassic - Middle (middle-late)	Escoba 2	1		1		Pomacea flagellata	Central American apple snail	7	shell	whole
CB200B-12-7-7	898	1/4"	Group A	Center of platform of Str. A-24	Preclassic - Middle (middle-late)	Escoba 2	1		1		Unionidae	river mussel	6	shell	anterior margin	L
CB200B-12-7-7	898	1/4"	Group A	Center of platform of Str. A-24	Preclassic - Middle (middle-late)	Escoba 2	1			cf	Unionidae	river mussel	6	shell	margin and nacre frags			fragmented
CB200B-12-7-8	695	1/4"	Group A	Center of platform of Str. A-24	Preclassic - Middle (middle-late)	Escoba 2	1				Unionidae	river mussel	6	shell	nacre frag
CB200B-12-7-8	696	1/4"	Group A	Center of platform of Str. A-24	Preclassic - Middle (middle-late)	Escoba 2	1		1		Pomacea flagellata	Central American apple snail	7	shell	frag			fragmented
CB200B-12-7-8	697	1/4"	Group A	Center of platform of Str. A-24	Preclassic - Middle (middle-late)	Escoba 2	1		1	cf	Bulimulus sp.	terrestrial cone snail	9	shell	frag			fragmented
CB200B-13-4-1	303	1/4"	Group A	Center of platform of Str. A-24	Classic - Terminal	Tepejilote-Bayal	1		1		Tayassuidae	peccary	1	canine (upper)	labial side of enamel	R		large individual
CB200B-13-5-2	397	1/4"	Group A	Center of platform of Str. A-24	Preclassic - Late	Cantutse 1	1				Unionidae	river mussel	6	shell	nacre frag
CB200B-13-5-3	494	1/4"	Group A	Center of platform of Str. A-24	Preclassic - Late	Cantutse 1	1				Mammalia, medium-large	unidentified mammal (size of deer or jaguar)	1	humerus?	region above olecranon fossa			probably Odoc
CB200B-13-5-3	494	1/4"	Group A	Center of platform of Str. A-24	Preclassic - Late	Cantutse 1	1				Odocoileus virginianus	white-tailed deer	1	MT	shaft
CB200B-13-5-3	494	1/4"	Group A	Center of platform of Str. A-24	Preclassic - Late	Cantutse 1	1				Odocoileus virginianus	white-tailed deer	1	phalanx 3	whole	RL/LM	probable adult	rodent gnawing near proximal edges
CB200B-13-5-3	496	1/4"	Group A	Center of platform of Str. A-24	Preclassic - Late	Cantutse 1	1				Unionidae	river mussel	6	shell	frag			fragmented
CB200B-13-5-3	496	1/4"	Group A	Center of platform of Str. A-24	Preclassic - Late	Cantutse 1	1				Unionidae	river mussel	6	shell	anterior margin	L
CB200B-13-5-3	496	1/4"	Group A	Center of platform of Str. A-24	Preclassic - Late	Cantutse 1	1		1		Pomacea flagellata	Central American apple snail	7	shell	frag
CB200B-14-10-1	1254	1/4"	Group A	Center of platform of Str. A-24	Preclassic - Middle (early)	Real Xe 2	2				Mammalia	unidentified mammal	1	diaphysis (shaft)	shaft frag
CB200B-14-10-1	1254	1/4"	Group A	Center of platform of Str. A-24	Preclassic - Middle (early)	Real Xe 2	1				Mammalia, medium-large	unidentified mammal (size of deer or jaguar)	1	diaphysis (shaft)	shaft frag
CB200B-14-10-1	1254	1/4"	Group A	Center of platform of Str. A-24	Preclassic - Middle (early)	Real Xe 2	1		1		Cichlidae	cichlid	5	lower pharyngeal grinder	whole	L
CB200B-14-10-1	1254	1/4"	Group A	Center of platform of Str. A-24	Preclassic - Middle (early)	Real Xe 2	1				Unionidae	river mussel	6	shell	frag			fragmented; shipped to Takeshi Inomata at U of Arizona in 2014 for C14 test
CB200B-14-10-1	1254	1/4"	Group A	Center of platform of Str. A-24	Preclassic - Middle (early)	Real Xe 2	1				Vertebrata	unidentified vertebrate	10	UID	frag
CB200B-14-11-1	1352	1/4"	Group A	Center of platform of Str. A-24	Preclassic - Middle (early)	Real Xe 1	1		3 (4 right pectorals, but one minus for the Cathorops)		Siluriformes	catfish	5	pectoral spine	almost whole	R		split
CB200B-14-11-1	1352	1/4"	Group A	Center of platform of Str. A-24	Preclassic - Middle (early)	Real Xe 1	1			cf	Unionidae	river mussel	6	shell	frag			mostly powder; thin/small
CB200B-14-11-1	1352	1/4"	Group A	Center of platform of Str. A-24	Preclassic - Middle (early)	Real Xe 1	1				Unionidae	river mussel	6	shell	posterior and ventral margins	R		fragmented; shipped to Takeshi Inomata at U of Arizona in 2014 for C14 test
CB200B-14-11-1	1352	1/4"	Group A	Center of platform of Str. A-24	Preclassic - Middle (early)	Real Xe 1	1		1		Pomacea flagellata	Central American apple snail	7	shell	frag			shipped to Takeshi Inomata at U of Arizona in 2014 for C14 test
CB200B-14-11-4	3 - B101	floatation - 4mm	Group A	Center of platform of Str. A-24	Preclassic - Middle (early)	Real Xe 1	1				Actinopterygii	unidentified bony fish	5	vertebra	centrum
CB200B-14-11-4	3 - B101	floatation - 1mm	Group A	Center of platform of Str. A-24	Preclassic - Middle (early)	Real Xe 1	1				Vertebrata	unidentified vertebrate	10	UID (various)	frag			several tiny nondescript bones, not diagnostic
CB200B-14-12-1	1430	1/4"	Group A	Center of platform of Str. A-24	Preclassic - Middle (early)	Real Xe 1	1				Testudines, medium-large size	unidentified turtle (size of river turtle)	3	carapace and plastron	frag			Chelydra serpentina? (not identifiable - caked in mud and same orange color as femur)
CB200B-14-12-2	1435	1/4"	Group A	Center of platform of Str. A-24	Preclassic - Middle (early)	Real Xe 1	1	1	1	cf	Chelydra rossignonii	snapping turtle	3	femur	almost whole	L		badly eroded - most of head is eroded, so it's possible this is a very large Trachemys scripta, but the dimensions closely resemble Chelydra; caked in mud, orange color; split
CB200B-14-5-2	387	1/4"	Group A	Center of platform of Str. A-24	Preclassic - Late	Cantutse 1	1		1		Unionidae	river mussel	6	shell	hinge and posterior frag	R		fragmented
CB200B-14-5-3	483	1/4"	Group A	Center of platform of Str. A-24	Preclassic - Late	Cantutse 1	1				Unionidae	river mussel	6	shell	anterior 1/3 of valve	L		fragmented
CB200B-14-6-1	540	1/4"	Group A	Center of platform of Str. A-24	Preclassic - Middle (middle-late)	Escoba 3	1				Unionidae	river mussel	6	shell	anterior and some posterior margin frags	R		fragmented
CB200B-14-7-1	584	1/4"	Group A	Center of platform of Str. A-24	Preclassic - Middle (middle-late)	Escoba 2	2		1		Unionidae	river mussel	6	shell	one valve almost whole, another fragmented	1 R, 1 L		fragmented
CB200B-14-7-1	584	1/4"	Group A	Center of platform of Str. A-24	Preclassic - Middle (middle-late)	Escoba 2	1		1		Pomacea flagellata	Central American apple snail	7	shell	frag
CB200B-14-7-2	606	1/4"	Group A	Center of platform of Str. A-24	Preclassic - Middle (middle-late)	Escoba 2	4				Mammalia	unidentified mammal	1	diaphysis (shaft)	shaft frag			fragmented
CB200B-14-7-2	606	1/4"	Group A	Center of platform of Str. A-24	Preclassic - Middle (middle-late)	Escoba 2	1				Mammalia, medium-small	unidentified mammal (size of dog or opossum)	1	lumbar vertebra	centrum, part of arch			fragmented
CB200B-14-7-2	606	1/4"	Group A	Center of platform of Str. A-24	Preclassic - Middle (middle-late)	Escoba 2	1				Unionidae	river mussel	6	shell	anterior margin and frags	R		fragmented
CB200B-14-7-2	606	1/4"	Group A	Center of platform of Str. A-24	Preclassic - Middle (middle-late)	Escoba 2	2		2		Pomacea flagellata	Central American apple snail	7	shell	frag			fragmented
CB200B-14-7-2	606	1/4"	Group A	Center of platform of Str. A-24	Preclassic - Middle (middle-late)	Escoba 2	1		1		Gastropoda, marine	unidentified marine snail	8	shell	frag
CB200B-14-7-3	687	1/4"	Group A	Center of platform of Str. A-24	Preclassic - Middle (middle-late)	Escoba 2	1				Canis lupus familiaris	domestic dog	1	canine (upper?)	whole	R	probable adult, large size
CB200B-14-7-3	687	1/4"	Group A	Center of platform of Str. A-24	Preclassic - Middle (middle-late)	Escoba 2	1				Mammalia	unidentified mammal	1	diaphysis (shaft)	shaft frag
CB200B-14-7-4	717 (Bag 1)	1/4"	Group A	Center of platform of Str. A-24	Preclassic - Middle (middle-late)	Escoba 2	1				Unionidae	river mussel	6	shell	hinge			fragmented
CB200B-14-7-4	717 (Bag 2)	1/4"	Group A	Center of platform of Str. A-24	Preclassic - Middle (middle-late)	Escoba 2	1			cf	Canis lupus familiaris	domestic dog	1	phalanx	distal 80%
CB200B-14-7-4	717 (Bag 2)	1/4"	Group A	Center of platform of Str. A-24	Preclassic - Middle (middle-late)	Escoba 2	2		1		Unionidae	river mussel	6	shell	hinges, some nacre frags	L and R hinges		fragmented
CB200B-14-7-5	736	1/4"	Group A	Center of platform of Str. A-24	Preclassic - Middle (middle-late)	Escoba 2	1		1		Odocoileus virginianus	white-tailed deer	1	calcaneus	calcaneal tuber	R	fused - adult
CB200B-14-7-5	736	1/4"	Group A	Center of platform of Str. A-24	Preclassic - Middle (middle-late)	Escoba 2	1				Unionidae	river mussel	6	shell	margin, nacre of hinge
CB200B-14-7-6	745	1/4"	Group A	Center of platform of Str. A-24	Preclassic - Middle (middle-late)	Escoba 2	1		1		Unionidae	river mussel	6	shell	most of L valve (in fragments)	L		flaked
CB200B-14-7-6	745	1/4"	Group A	Center of platform of Str. A-24	Preclassic - Middle (middle-late)	Escoba 2	1		1		Bulimulus sp.	terrestrial cone snail	9	shell	whole
CB200B-14-7-6	745	1/4"	Group A	Center of platform of Str. A-24	Preclassic - Middle (middle-late)	Escoba 2	1				Vertebrata	unidentified vertebrate	10	diaphysis (shaft)	shaft frag
CB200B-14-7-6	745	1/4"	Group A	Center of platform of Str. A-24	Preclassic - Middle (middle-late)	Escoba 2	1				Vertebrata	unidentified vertebrate	10	UID	frag
CB200B-14-7-7	753	1/4"	Group A	Center of platform of Str. A-24	Preclassic - Middle (middle-late)	Escoba 2	1				Canis lupus familiaris	domestic dog	1	MCIII	prox half
CB200B-14-7-7	753	1/4"	Group A	Center of platform of Str. A-24	Preclassic - Middle (middle-late)	Escoba 2	1				Canis lupus familiaris	domestic dog	1	ulna	olecranon/trochlear region			small dog; eroded; fragmented
CB200B-14-7-7	753	1/4"	Group A	Center of platform of Str. A-24	Preclassic - Middle (middle-late)	Escoba 2	1				Carnivora	carnivore	1	incisor?	whole
CB200B-14-7-7	753	1/4"	Group A	Center of platform of Str. A-24	Preclassic - Middle (middle-late)	Escoba 2	1		1	cf	Didelphis virginiana	Virginia opossum	1	canine (lower)	almost whole	R
CB200B-14-7-7	753	1/4"	Group A	Center of platform of Str. A-24	Preclassic - Middle (middle-late)	Escoba 2	4				Mammalia	unidentified mammal	1	diaphysis (shaft)	shaft frag
CB200B-14-7-7	753	1/4"	Group A	Center of platform of Str. A-24	Preclassic - Middle (middle-late)	Escoba 2	1		1	cf	Puma concolor	puma	1	phalanx 2	almost whole			has the deep indentations in the palmar distal region that Panthera tends to lack
CB200B-14-7-7	753	1/4"	Group A	Center of platform of Str. A-24	Preclassic - Middle (middle-late)	Escoba 2	1				Actinopterygii	unidentified bony fish	5	branchiostegal	frag
CB200B-14-7-7	753	1/4"	Group A	Center of platform of Str. A-24	Preclassic - Middle (middle-late)	Escoba 2	1			cf	Cichlidae	cichlid	5	dorsal spine	prox half
CB200B-14-7-7	753	1/4"	Group A	Center of platform of Str. A-24	Preclassic - Middle (middle-late)	Escoba 2	4		3		Unionidae	river mussel	6	shell	anterior half of two valves; anterior margin; umbo	1 R, 3 L		fragmented
CB200B-14-7-7	753	1/4"	Group A	Center of platform of Str. A-24	Preclassic - Middle (middle-late)	Escoba 2	2		2		Pomacea flagellata	Central American apple snail	7	shell	frag			fragmented
CB200B-14-7-7	753	1/4"	Group A	Center of platform of Str. A-24	Preclassic - Middle (middle-late)	Escoba 2	1				Vertebrata	unidentified vertebrate	10	UID	worked
CB200B-14-7-8	787	1/4"	Group A	Center of platform of Str. A-24	Preclassic - Middle (middle-late)	Escoba 2	1				Canis lupus familiaris	domestic dog	1	canine	whole
CB200B-14-7-8	787	1/4"	Group A	Center of platform of Str. A-24	Preclassic - Middle (middle-late)	Escoba 2	1				Canis lupus familiaris	domestic dog	1	cranium - occipital	occipital condyle	L		small dog
CB200B-14-7-8	787	1/4"	Group A	Center of platform of Str. A-24	Preclassic - Middle (middle-late)	Escoba 2	1				Canis lupus familiaris	domestic dog	1	humerus	lower shaft	R		small dog
CB200B-14-7-8	787	1/4"	Group A	Center of platform of Str. A-24	Preclassic - Middle (middle-late)	Escoba 2	1				Canis lupus familiaris	domestic dog	1	premolar 1 (lower)	whole	R		not very worn
CB200B-14-7-8	787	1/4"	Group A	Center of platform of Str. A-24	Preclassic - Middle (middle-late)	Escoba 2	1				Canis lupus familiaris	domestic dog	1	premolar 2 or 3 (lower)	~75% (missing labial root)	L		not very worn
CB200B-14-7-8	787	1/4"	Group A	Center of platform of Str. A-24	Preclassic - Middle (middle-late)	Escoba 2	1				Canis lupus familiaris	domestic dog	1	phalanx 1	whole			small dog
CB200B-14-7-8	787	1/4"	Group A	Center of platform of Str. A-24	Preclassic - Middle (middle-late)	Escoba 2	1				Canis lupus familiaris	domestic dog	1	radius	shaft			small dog - barely larger than fox
CB200B-14-7-8	787	1/4"	Group A	Center of platform of Str. A-24	Preclassic - Middle (middle-late)	Escoba 2	1				Canis lupus familiaris	domestic dog	1	tibia	shaft (~80%)	R		small dog - barely larger than fox
CB200B-14-7-8	787	1/4"	Group A	Center of platform of Str. A-24	Preclassic - Middle (middle-late)	Escoba 2	1				Cervidae	deer	1	metapodial	anterior shaft frag
CB200B-14-7-8	787	1/4"	Group A	Center of platform of Str. A-24	Preclassic - Middle (middle-late)	Escoba 2	1				Mammalia	unidentified mammal	1	diaphysis (shaft)	shaft frag			fragmented
CB200B-14-7-8	787	1/4"	Group A	Center of platform of Str. A-24	Preclassic - Middle (middle-late)	Escoba 2	13				Mammalia	unidentified mammal	1	UID	frag			fragmented
CB200B-14-7-8	787	1/4"	Group A	Center of platform of Str. A-24	Preclassic - Middle (middle-late)	Escoba 2	1				Mammalia, medium-small	unidentified mammal (size of dog or opossum)	1	mandible	frag
CB200B-14-7-8	787	1/4"	Group A	Center of platform of Str. A-24	Preclassic - Middle (middle-late)	Escoba 2	4				Mammalia, medium-small	unidentified mammal (size of dog or opossum)	1	rib	frag
CB200B-14-7-8	787	1/4"	Group A	Center of platform of Str. A-24	Preclassic - Middle (middle-late)	Escoba 2	1		1		Sylvilagus sp.	rabbit	1	calcaneus	whole	R
CB200B-14-7-8	787	1/4"	Group A	Center of platform of Str. A-24	Preclassic - Middle (middle-late)	Escoba 2	2				Sylvilagus sp.	rabbit	1	incisor	labial enamel frags
CB200B-14-7-8	787	1/4"	Group A	Center of platform of Str. A-24	Preclassic - Middle (middle-late)	Escoba 2	1				Aves, medium-small	unidentified bird (size of a duck or hawk)	2	ulna	shaft			could be species of buteo or owl; larger than song bird, smaller than Meleagris - not diagnostic enough for ID, could not find ID at FLMNH
CB200B-14-7-8	787	1/4"	Group A	Center of platform of Str. A-24	Preclassic - Middle (middle-late)	Escoba 2	5				Testudines, small	unidentified turtle (size of small mud turtle)	3	plastron	frag
CB200B-14-7-8	787	1/4"	Group A	Center of platform of Str. A-24	Preclassic - Middle (middle-late)	Escoba 2	1			cf	Siluriformes	catfish	5	pectoral spine	~70% distal side	L
CB200B-14-7-8	787	1/4"	Group A	Center of platform of Str. A-24	Preclassic - Middle (middle-late)	Escoba 2	1				Siluriformes	catfish	5	spine (pectoral or dorsal)	spine frag
CB200B-14-7-8	787	1/4"	Group A	Center of platform of Str. A-24	Preclassic - Middle (middle-late)	Escoba 2	1				Unionidae	river mussel	6	shell	anterior margin, ventral margin frag, posterior hinge, nacre frags			fragmented
CB200B-14-7-8	787	1/4"	Group A	Center of platform of Str. A-24	Preclassic - Middle (middle-late)	Escoba 2	2		1		Unionidae	river mussel	6	shell	anterior 60% of R valve, anterior fragments of L valve	R and L		fragmented
CB200B-14-7-8	787	1/4"	Group A	Center of platform of Str. A-24	Preclassic - Middle (middle-late)	Escoba 2	1				Unionidae	river mussel	6	shell	hinge and ventral margin	R		fragments could be same valve
CB200B-14-7-8	787	1/4"	Group A	Center of platform of Str. A-24	Preclassic - Middle (middle-late)	Escoba 2	1		1		Unionidae	river mussel	6	shell	anterior margin	L
CB200B-14-7-8	787	1/4"	Group A	Center of platform of Str. A-24	Preclassic - Middle (middle-late)	Escoba 2	1				Unionidae	river mussel	6	shell	anterior margin	R?
CB200B-14-7-8	787	1/4"	Group A	Center of platform of Str. A-24	Preclassic - Middle (middle-late)	Escoba 2	1				Unionidae	river mussel	6	shell	posterior margin fragments	R?		large shell; fragmented
CB200B-14-7-8	787	1/4"	Group A	Center of platform of Str. A-24	Preclassic - Middle (middle-late)	Escoba 2	1			cf	Unionidae	river mussel	6	shell	umbo area	R
CB200B-14-7-8	787	1/4"	Group A	Center of platform of Str. A-24	Preclassic - Middle (middle-late)	Escoba 2	8		8		Pomacea flagellata	Central American apple snail	7	shell	frag			fragmented
CB200B-14-8-1	804	1/4"	Group A	Center of platform of Str. A-24	Preclassic - Middle (middle-late)	Escoba 2	1				Mammalia	unidentified mammal	1	diaphysis (shaft)	shaft frag			eroded
CB200B-14-8-10	1020	1/4"	Group A	Center of platform of Str. A-24	Preclassic - Middle (middle-late)	Escoba 2 (intrusion)	1				Atractosteus tropicus	tropical gar	5	cranial plate	whole			piece refits
CB200B-14-8-10	1020	1/4"	Group A	Center of platform of Str. A-24	Preclassic - Middle (middle-late)	Escoba 2 (intrusion)	1				Unionidae	river mussel	6	shell	frag			fragmented
CB200B-14-8-2	816	1/4"	Group A	Center of platform of Str. A-24	Preclassic - Middle (middle-late)	Escoba 2	1				Testudines	unidentified turtle	3	carapace	pleural frag
CB200B-14-8-2	816	1/4"	Group A	Center of platform of Str. A-24	Preclassic - Middle (middle-late)	Escoba 2	1				Actinopterygii	unidentified bony fish	5	terminal vertebra	centrum			large
CB200B-14-8-2	816	1/4"	Group A	Center of platform of Str. A-24	Preclassic - Middle (middle-late)	Escoba 2	1				Unionidae	river mussel	6	shell	hinge and posterior frags	R		fragmented
CB200B-14-8-2	816	1/4"	Group A	Center of platform of Str. A-24	Preclassic - Middle (middle-late)	Escoba 2	2		2		Pomacea flagellata	Central American apple snail	7	shell	frag			fragmented
CB200B-14-8-2	901	1/4"	Group A	Center of platform of Str. A-24	Preclassic - Middle (middle-late)	Escoba 2	1				Vertebrata	unidentified vertebrate	10	UID	frag			possible Testudines
CB200B-14-8-3	844	1/4"	Group A	Center of platform of Str. A-24	Preclassic - Middle (middle-late)	Escoba 2	1				Unionidae	river mussel	6	shell	anterior half of valve	R
CB200B-14-8-4	865	1/4"	Group A	Center of platform of Str. A-24	Preclassic - Middle (middle-late)	Escoba 2	1		1		Canis lupus familiaris	domestic dog	1	incisor 3 (upper)	whole	R
CB200B-14-8-4	865	1/4"	Group A	Center of platform of Str. A-24	Preclassic - Middle (middle-late)	Escoba 2	1			cf	Canis lupus familiaris?	domestic dog	1	premolar or molar root	root and partial enamel
CB200B-14-8-4	865	1/4"	Group A	Center of platform of Str. A-24	Preclassic - Middle (middle-late)	Escoba 2	1				Unionidae	river mussel	6	shell	umbo and hinge (nacre only)	R		fragmented
CB200B-14-8-5	886	1/4"	Group A	Center of platform of Str. A-24	Preclassic - Middle (middle-late)	Escoba 2	1				Unionidae	river mussel	6	shell	nacre frag			fragmented; probably more than one type of Unionid present based on type of nacre
CB200B-14-8-5	886	1/4"	Group A	Center of platform of Str. A-24	Preclassic - Middle (middle-late)	Escoba 2	1		1		Prunum apicinum	Atlantic marginella	8	shell	almost whole
CB200B-14-8-5	886	1/4"	Group A	Center of platform of Str. A-24	Preclassic - Middle (middle-late)	Escoba 2	5				Vertebrata	unidentified vertebrate	10	diaphysis (shaft)	shaft frag
CB200B-14-8-6	917	1/4"	Group A	Center of platform of Str. A-24	Preclassic - Middle (middle-late)	Escoba 1	1				Canis lupus familiaris	domestic dog	1	MCV	distal 75%	L		rodent gnawed
CB200B-14-8-6	917	1/4"	Group A	Center of platform of Str. A-24	Preclassic - Middle (middle-late)	Escoba 1	1				Canis lupus familiaris	domestic dog	1	molar 1 (lower)	almost whole	R		split
CB200B-14-8-6	917	1/4"	Group A	Center of platform of Str. A-24	Preclassic - Middle (middle-late)	Escoba 1	1				Canis lupus familiaris	domestic dog	1	radius	shaft			fragmented
CB200B-14-8-6	917	1/4"	Group A	Center of platform of Str. A-24	Preclassic - Middle (middle-late)	Escoba 1	1				Canis lupus familiaris	domestic dog	1	ulna	region below trochlear notch	R
CB200B-14-8-6	917	1/4"	Group A	Center of platform of Str. A-24	Preclassic - Middle (middle-late)	Escoba 1	1				Mammalia	unidentified mammal	1	cranium	frag
CB200B-14-8-6	917	1/4"	Group A	Center of platform of Str. A-24	Preclassic - Middle (middle-late)	Escoba 1	14				Mammalia	unidentified mammal	1	diaphysis (shaft)	shaft frag			fragmented
CB200B-14-8-6	917	1/4"	Group A	Center of platform of Str. A-24	Preclassic - Middle (middle-late)	Escoba 1	4				Mammalia	unidentified mammal	1	UID	frag
CB200B-14-8-6	917	1/4"	Group A	Center of platform of Str. A-24	Preclassic - Middle (middle-late)	Escoba 1	4				Mammalia, medium-large	unidentified mammal (size of deer or jaguar)	1	UID	frag
CB200B-14-8-6	917	1/4"	Group A	Center of platform of Str. A-24	Preclassic - Middle (middle-late)	Escoba 1	4	1	1		Kinosternidae/Staurotypidae	mud or musk turtle	3	carapace	peripheral frags
CB200B-14-8-6	917	1/4"	Group A	Center of platform of Str. A-24	Preclassic - Middle (middle-late)	Escoba 1	1				Siluriformes	catfish	5	pectoral spine	spine frag
CB200B-14-8-6	917	1/4"	Group A	Center of platform of Str. A-24	Preclassic - Middle (middle-late)	Escoba 1	1		1		Unionidae	river mussel	6	shell	mostly anterior part	L		fragmented
CB200B-14-8-6	917	1/4"	Group A	Center of platform of Str. A-24	Preclassic - Middle (middle-late)	Escoba 1	5		5		Pomacea flagellata	Central American apple snail	7	shell	frag			fragmented
CB200B-14-8-6	917	1/4"	Group A	Center of platform of Str. A-24	Preclassic - Middle (middle-late)	Escoba 1	1		1		Euglandina sp.	wolfsnail or marauder snail	9	shell	frag
CB200B-14-8-7	925	1/4"	Group A	Center of platform of Str. A-24	Preclassic - Middle (early)	Real Xe 2	1		1		Pomacea flagellata	Central American apple snail	7	shell	frag			fragmented
CB200B-14-8-7	925	1/4"	Group A	Center of platform of Str. A-24	Preclassic - Middle (early)	Real Xe 2	1		1		Volutaxis or Rectaxis sp.	barb or splinter snail	9	shell	whole			tiny - ~4 mm (spiraled type)
CB200B-14-8-8	933	1/4"	Group A	Center of platform of Str. A-24	Preclassic - Middle (middle-late)	Escoba 2 (intrusion)	1				Mammalia	unidentified mammal	1	UID	frag
CB200B-14-8-8	933	1/4"	Group A	Center of platform of Str. A-24	Preclassic - Middle (middle-late)	Escoba 2 (intrusion)	1				Unionidae	river mussel	6	shell	frag
CB200B-14-8-9	1012	1/4"	Group A	Center of platform of Str. A-24	Preclassic - Middle (middle-late)	Escoba 2 (intrusion)	1				Canis lupus familiaris	domestic dog	1	humerus	85% (missing prox)	R	adult - fused	split
CB200B-14-8-9	1012	1/4"	Group A	Center of platform of Str. A-24	Preclassic - Middle (middle-late)	Escoba 2 (intrusion)	1				Canis lupus familiaris	domestic dog	1	MTIV	prox half	L
CB200B-14-8-9	1012	1/4"	Group A	Center of platform of Str. A-24	Preclassic - Middle (middle-late)	Escoba 2 (intrusion)	1				Canis lupus familiaris	domestic dog	1	tibia	~70% shaft	R	probable adult
CB200B-14-8-9	1012	1/4"	Group A	Center of platform of Str. A-24	Preclassic - Middle (middle-late)	Escoba 2 (intrusion)	2				Mammalia	unidentified mammal	1	UID	frag
CB200B-14-8-9	1012	1/4"	Group A	Center of platform of Str. A-24	Preclassic - Middle (middle-late)	Escoba 2 (intrusion)	1				Mammalia	unidentified mammal	1	UID	frag
CB200B-14-8-9	1012	1/4"	Group A	Center of platform of Str. A-24	Preclassic - Middle (middle-late)	Escoba 2 (intrusion)	1				Odocoileus virginianus	white-tailed deer	1	femur	unfused prox head	R	subadult - unfused but large size
CB200B-14-8-9	1012	1/4"	Group A	Center of platform of Str. A-24	Preclassic - Middle (middle-late)	Escoba 2 (intrusion)	1				Odocoileus virginianus	white-tailed deer	1	femur	unfused prox head	L	subadult - unfused but large size
CB200B-14-8-9	1012	1/4"	Group A	Center of platform of Str. A-24	Preclassic - Middle (middle-late)	Escoba 2 (intrusion)	1				Odocoileus virginianus	white-tailed deer	1	tibia	unfused distal epiphysis	R	subadult - unfused but large size
CB200B-14-8-9	1012	1/4"	Group A	Center of platform of Str. A-24	Preclassic - Middle (middle-late)	Escoba 2 (intrusion)	1				Unionidae	river mussel	6	shell	frag
CB200B-14-8-9	1012	1/4"	Group A	Center of platform of Str. A-24	Preclassic - Middle (middle-late)	Escoba 2 (intrusion)	12		12		Pomacea flagellata	Central American apple snail	7	shell	frag			fragmented
CB200B-14-8-9	1012	1/4"	Group A	Center of platform of Str. A-24	Preclassic - Middle (middle-late)	Escoba 2 (intrusion)	1		1		Olivinae	olive snail	8	shell	body			large Olivinae
CB200B-14-8-9	1012	1/4"	Group A	Center of platform of Str. A-24	Preclassic - Middle (middle-late)	Escoba 2 (intrusion)	1		1		Bulimulus sp.	terrestrial cone snail	9	shell	whole
CB200B-14-9-1	1030	1/4"	Group A	Center of platform of Str. A-24	Preclassic - Middle (early)	Real Xe 2	1		1		Unionidae	river mussel	6	shell	central/umbo	L		fragmented; shipped to Takeshi Inomata at U of Arizona in 2014 for C14 test
CB200B-14-9-10	1202 (Bag 1)	1/4"	Group A	Center of platform of Str. A-24	Preclassic - Middle (early)	Real Xe 2	1				Unionidae	river mussel	6	shell	frag			mostly powder
CB200B-14-9-10	1202 (Bag 2)	1/4"	Group A	Center of platform of Str. A-24	Preclassic - Middle (early)	Real Xe 2	1				Unionidae	river mussel	6	shell	frag			powder
CB200B-14-9-10	1202 (Bag 3)	1/4"	Group A	Center of platform of Str. A-24	Preclassic - Middle (early)	Real Xe 2	1				Unionidae	river mussel	6	shell	frag			powder
CB200B-14-9-10	1202 (Bag 3)	1/4"	Group A	Center of platform of Str. A-24	Preclassic - Middle (early)	Real Xe 2	5		5		Bulimulus sp.	terrestrial cone snail	9	shell	whole
CB200B-14-9-11	1194	1/4"	Group A	Center of platform of Str. A-24	Preclassic - Middle (early)	Real Xe 2	1				Unionidae	river mussel	6	shell	frag			powder
CB200B-14-9-2	1075	1/4"	Group A	Center of platform of Str. A-24	Preclassic - Middle (early)	Real Xe 2	2		1		Unionidae	river mussel	6	shell	1 whole valve, 1 hinge and frag	1 R, 1 L		shipped to Takeshi Inomata at U of Arizona in 2014 for C14 test
CB200B-14-9-2	1075	1/4"	Group A	Center of platform of Str. A-24	Preclassic - Middle (early)	Real Xe 2	1				Vertebrata	unidentified vertebrate	10	UID	frag
CB200B-14-9-3	1222	1/4"	Group A	Center of platform of Str. A-24	Preclassic - Middle (early)	Real Xe 2	1				Vertebrata	unidentified vertebrate	10	diaphysis (shaft)	shaft frag			eroded/fragmented (~12 frags)
CB200B-14-9-8	1131	1/4"	Group A	Center of platform of Str. A-24	Preclassic - Middle (early)	Real Xe 2	1				Mammalia	unidentified mammal	1	diaphysis (shaft)	shaft frag
CB200B-14-9-8	1131	1/4"	Group A	Center of platform of Str. A-24	Preclassic - Middle (early)	Real Xe 2	1				Unionidae	river mussel	6	shell	frag			fragmented; shipped to Takeshi Inomata at U of Arizona in 2014 for C14 test
CB200B-14-9-8	1131	1/4"	Group A	Center of platform of Str. A-24	Preclassic - Middle (early)	Real Xe 2	3		3		Pomacea flagellata	Central American apple snail	7	shell	frag			fragmented; shipped to Takeshi Inomata at U of Arizona in 2014 for C14 test
CB200B-14-9-8	1131	1/4"	Group A	Center of platform of Str. A-24	Preclassic - Middle (early)	Real Xe 2	2		2		Bulimulus sp.	terrestrial cone snail	9	shell	whole
CB200B-14-9-8	1131	1/4"	Group A	Center of platform of Str. A-24	Preclassic - Middle (early)	Real Xe 2	2		2		Euglandina sp.	wolfsnail or marauder snail	9	shell	frag
CB200B-14-9-9	1156	1/4"	Group A	Center of platform of Str. A-24	Preclassic - Middle (early)	Real Xe 2	1				Siluriformes	catfish	5	pectoral spine	prox end	R
CB200B-14-9-9	1156	1/4"	Group A	Center of platform of Str. A-24	Preclassic - Middle (early)	Real Xe 2	1				Unionidae	river mussel	6	shell	anterior margin, hinge	R		shipped to Takeshi Inomata at U of Arizona in 2014 for C14 test
CB200B-1-5-2	140	1/4"	Group A	Center of platform of Str. A-24	Preclassic - Late	Cantutse 1	1				Mammalia	unidentified mammal	1	diaphysis (shaft)	shaft frag
CB200B-1-5-2	140	1/4"	Group A	Center of platform of Str. A-24	Preclassic - Late	Cantutse 1	1				Mammalia, medium-large	unidentified mammal (size of deer or jaguar)	1	diaphysis (shaft)	shaft frag			looks like Homo sapiens (tibia?)
CB200B-1-5-2	140	1/4"	Group A	Center of platform of Str. A-24	Preclassic - Late	Cantutse 1	2		1		Unionidae	river mussel	6	shell	umbo and posterior margin	L umbo - R posterior?		fragmented
CB200B-1-5-3	155 - Bag 1	1/4"	Group A	Center of platform of Str. A-24	Preclassic - Late	Cantutse 1	1				Canis lupus familiaris	domestic dog	1	phalanx 1	whole		probable adult
CB200B-1-5-3	155 - Bag 1	1/4"	Group A	Center of platform of Str. A-24	Preclassic - Late	Cantutse 1	1				Actinopterygii	unidentified bony fish	5	dorsal spine	~90%
CB200B-1-5-3	155 - Bag 1	1/4"	Group A	Center of platform of Str. A-24	Preclassic - Late	Cantutse 1	1		1		Siluriformes	catfish	5	pectoral spine	~90%, but fragmented	R		fragmented
CB200B-1-5-3	155 - Bag 1	1/4"	Group A	Center of platform of Str. A-24	Preclassic - Late	Cantutse 1	2		1		Unionidae	river mussel	6	shell	umbo and anterior margins (one small frag of anterior of L side)	R and L		fragmented
CB200B-1-5-3	155 - Bag 2	1/4"	Group A	Center of platform of Str. A-24	Preclassic - Late	Cantutse 1	5		5		Pomacea flagellata	Central American apple snail	7	shell	frag			fragmented
CB200B-1-5-3	155 - Bag 2	1/4"	Group A	Center of platform of Str. A-24	Preclassic - Late	Cantutse 1	1		1		Gastropoda, terrestrial	unidentified terrestrial snails	9	shell	whole
CB200B-15-4-1	302	1/4"	Group A	Center of platform of Str. A-24	Classic - Late	Tepejilote	1		1		Galliformes	turkey, quail, or guan-type bird	2	tibiotarsus	distal	R		possible it's Crax
CB200B-15-5-3	474	1/4"	Group A	Center of platform of Str. A-24	Preclassic - Late	Cantutse 1	1				Unionidae	river mussel	6	shell	hinge plate			large, flaked
CB200B-15-5-3	475	1/4"	Group A	Center of platform of Str. A-24	Preclassic - Late	Cantutse 1	2				Vertebrata	unidentified vertebrate	10	UID	frag
CB200B-1-6-1	174	1/4"	Group A	Center of platform of Str. A-24	Preclassic - Middle (middle-late)	Escoba 3	2		1		Unionidae	river mussel	6	shell	interior umbo nacre, 2 anterior fragments	L and R (R is umbo)		fragmented
CB200B-16-10-1	1236	1/4"	Group A	Center of platform of Str. A-24	Preclassic - Middle (early)	Real Xe 2	1				Unionidae	river mussel	6	shell	frag			mostly powder
CB200B-16-10-2	1274	1/4"	Group A	Center of platform of Str. A-24	Preclassic - Middle (early)	Real Xe 2	1				Unionidae	river mussel	6	shell	frag			mostly powder
CB200B-16-10-3	4 - B86	floatation - 2mm	Group A	Center of platform of Str. A-24	Preclassic - Middle (early)	Real Xe 2	1				Actinopterygii	unidentified bony fish	5	spine	frag			very small; fragmented
CB200B-16-10-3	4 - B86	floatation - 1mm	Group A	Center of platform of Str. A-24	Preclassic - Middle (early)	Real Xe 2	1				Vertebrata	unidentified vertebrate	10	UID (various)	frag			several tiny nondescript bones, not diagnostic
CB200B-16-10-4	1336	1/4"	Group A	Center of platform of Str. A-24	Preclassic - Middle (early)	Real Xe 2	1			cf	Unionidae	river mussel	6	shell	frag	R		mostly powder; small/thin
CB200B-16-10-5	1344	1/4"	Group A	Center of platform of Str. A-24	Preclassic - Middle (early)	Real Xe 2	1		1		Neocyclotus dysoni	common crater snail	9	shell	whole
CB200B-16-10-5	5 - B92	floatation - 4mm	Group A	Center of platform of Str. A-24	Preclassic - Middle (early)	Real Xe 2	1				Unionidae	river mussel	6	shell	nacre frags			fragmented
CB200B-16-10-5	5 - B92	floatation - 2mm	Group A	Center of platform of Str. A-24	Preclassic - Middle (early)	Real Xe 2	1			cf	Unionidae	river mussel	6	shell	umbo/hinge	R
CB200B-16-10-5	5 - B92	floatation - 2mm	Group A	Center of platform of Str. A-24	Preclassic - Middle (early)	Real Xe 2	1		1		Pomacea flagellata	Central American apple snail	7	shell	interior whorl and frags			fragmented
CB200B-16-11-1	1362	1/4"	Group A	Center of platform of Str. A-24	Preclassic - Middle (early)	Real Xe 1	1				Mammalia	unidentified mammal	1	diaphysis (shaft)	shaft frag
CB200B-16-11-1	1362	1/4"	Group A	Center of platform of Str. A-24	Preclassic - Middle (early)	Real Xe 1	2		1	cf	Unionidae	river mussel	6	shell	frag	L and R		fragmented; shipped to Takeshi Inomata at U of Arizona in 2014 for C14 test
CB200B-16-11-1	1362	1/4"	Group A	Center of platform of Str. A-24	Preclassic - Middle (early)	Real Xe 1	1				Vertebrata	unidentified vertebrate	10	UID	frag
CB200B-16-11-3	1377	1/4"	Group A	Center of platform of Str. A-24	Preclassic - Middle (early)	Real Xe 1	1			cf	Unionidae	river mussel	6	shell	ventral frag			fragmented; small/thin
CB200B-16-11-7	1407	1/4"	Group A	Center of platform of Str. A-24	Preclassic - Middle (early)	Real Xe 1	1		1	cf	Unionidae	river mussel	6	shell	frag	L?		mostly powder; small/thin
CB200B-16-11-7	1407	1/4"	Group A	Center of platform of Str. A-24	Preclassic - Middle (early)	Real Xe 1	1				Unionidae	river mussel	6	shell	frag			shipped to Takeshi Inomata at U of Arizona in 2014 for C14 test
CB200B-16-11-7	6 - B110	floatation - 1mm	Group A	Center of platform of Str. A-24	Preclassic - Middle (early)	Real Xe 1	2				Actinopterygii	unidentified bony fish	5	cranium	frag
CB200B-16-11-7	6 - B110	floatation - 1mm	Group A	Center of platform of Str. A-24	Preclassic - Middle (early)	Real Xe 1	2				Actinopterygii	unidentified bony fish	5	dorsal spine	prox half
CB200B-16-11-7	6 - B110	floatation - 1mm	Group A	Center of platform of Str. A-24	Preclassic - Middle (early)	Real Xe 1	2				Actinopterygii	unidentified bony fish	5	spines	frag
CB200B-16-11-7	6 - B110	floatation - 1mm	Group A	Center of platform of Str. A-24	Preclassic - Middle (early)	Real Xe 1	1				Actinopterygii	unidentified bony fish	5	vertebra	centrum
CB200B-16-11-7	6 - B110	floatation - 1mm	Group A	Center of platform of Str. A-24	Preclassic - Middle (early)	Real Xe 1	3				Atractosteus tropicus	tropical gar	5	scales	frag
CB200B-16-11-7	6 - B110	floatation - 2mm	Group A	Center of platform of Str. A-24	Preclassic - Middle (early)	Real Xe 1	1			cf	Atractosteus tropicus	tropical gar	5	vertebra	centrum/cap			very tiny - ~1-2 mm cranial side width
CB200B-16-11-7	6 - B110	floatation - 1mm	Group A	Center of platform of Str. A-24	Preclassic - Middle (early)	Real Xe 1	3				Vertebrata	unidentified vertebrate	10	UID	frag			probably fish
CB200B-16-11-7	6 - B110	floatation - 2mm	Group A	Center of platform of Str. A-24	Preclassic - Middle (early)	Real Xe 1	1				Vertebrata	unidentified vertebrate	10	UID	frag
CB200B-16-5-1	339	1/4"	Group A	Center of platform of Str. A-24	Preclassic - Late	Cantutse 1	1		1		Dasyprocta punctata	Central American agouti	1	innominate	ilium and acetabulum	L	adult - fused
CB200B-16-5-3	486	1/4"	Group A	Center of platform of Str. A-24	Preclassic - Late	Cantutse 1	1				Unionidae	river mussel	6	shell	frag			fragmented
CB200B-16-5-3	531	1/4"	Group A	Center of platform of Str. A-24	Preclassic - Late	Cantutse 1	2		2		Pomacea flagellata	Central American apple snail	7	shell	frag			fragmented
CB200B-16-6-1	536	1/4"	Group A	Center of platform of Str. A-24	Preclassic - Middle (middle-late)	Escoba 3	1		1		Unionidae	river mussel	6	shell	anterior half of valve	L
CB200B-16-7-1	591	1/4"	Group A	Center of platform of Str. A-24	Preclassic - Middle (middle-late)	Escoba 2	1				Mammalia, medium-large	unidentified mammal (size of deer or jaguar)	1	diaphysis (shaft)	shaft frag			fragmented
CB200B-16-7-1	591	1/4"	Group A	Center of platform of Str. A-24	Preclassic - Middle (middle-late)	Escoba 2	1				Unionidae	river mussel	6	shell	frag	R		fragmented
CB200B-16-7-1	591	1/4"	Group A	Center of platform of Str. A-24	Preclassic - Middle (middle-late)	Escoba 2	1		1		Pomacea flagellata	Central American apple snail	7	shell	frag
CB200B-16-7-2	603	1/4"	Group A	Center of platform of Str. A-24	Preclassic - Middle (middle-late)	Escoba 2	1				Carnivora	carnivore	1	calcaneus	calcaneal surface	R		heavily eroded
CB200B-16-7-2	603	1/4"	Group A	Center of platform of Str. A-24	Preclassic - Middle (middle-late)	Escoba 2	1				Testudines	unidentified turtle	3	plastron	frag
CB200B-16-7-2	603	1/4"	Group A	Center of platform of Str. A-24	Preclassic - Middle (middle-late)	Escoba 2	1		1		Unionidae	river mussel	6	shell	anterior and ventral margin	L		fragmented
CB200B-16-7-2	603	1/4"	Group A	Center of platform of Str. A-24	Preclassic - Middle (middle-late)	Escoba 2	4		4		Pomacea flagellata	Central American apple snail	7	shell	frag			fragmented
CB200B-16-7-2	603	1/4"	Group A	Center of platform of Str. A-24	Preclassic - Middle (middle-late)	Escoba 2	2		2		Bulimulus sp.	terrestrial cone snail	9	shell	almost whole
CB200B-16-7-2	603	1/4"	Group A	Center of platform of Str. A-24	Preclassic - Middle (middle-late)	Escoba 2	5				Vertebrata	unidentified vertebrate	10	UID	frag			fragmented
CB200B-16-7-3	680	1/4"	Group A	Center of platform of Str. A-24	Preclassic - Middle (middle-late)	Escoba 2	1		1		Unionidae	river mussel	6	shell	anterior margin and umbo nacre	L		fragmented
CB200B-16-7-3	680	1/4"	Group A	Center of platform of Str. A-24	Preclassic - Middle (middle-late)	Escoba 2	1			cf	Unionidae	river mussel	6	shell	margin
CB200B-16-7-3	680	1/4"	Group A	Center of platform of Str. A-24	Preclassic - Middle (middle-late)	Escoba 2	1		1		Pomacea flagellata	Central American apple snail	7	shell	frag			fragmented
CB200B-16-7-3	702	1/4"	Group A	Center of platform of Str. A-24	Preclassic - Middle (middle-late)	Escoba 2	4				Mammalia	unidentified mammal	1	diaphysis (shaft)	shaft frag
CB200B-16-7-3	702	1/4"	Group A	Center of platform of Str. A-24	Preclassic - Middle (middle-late)	Escoba 2	1				Unionidae	river mussel	6	shell	frag			fragmented
CB200B-16-7-3	702	1/4"	Group A	Center of platform of Str. A-24	Preclassic - Middle (middle-late)	Escoba 2	2		2		Pomacea flagellata	Central American apple snail	7	shell	frag			fragmented
CB200B-16-7-4	725	1/4"	Group A	Center of platform of Str. A-24	Preclassic - Middle (middle-late)	Escoba 2	1				Canis lupus familiaris	domestic dog	1	molar 1 (lower)	anterior half	R	probable adult
CB200B-16-7-4	725	1/4"	Group A	Center of platform of Str. A-24	Preclassic - Middle (middle-late)	Escoba 2	1		1	cf	Cathorops sp.	catfish	5	otolith	almost whole	L
CB200B-16-7-4	725	1/4"	Group A	Center of platform of Str. A-24	Preclassic - Middle (middle-late)	Escoba 2	1			cf	Cathorops sp.	catfish	5	pectoral spine	shaft
CB200B-16-7-4	725	1/4"	Group A	Center of platform of Str. A-24	Preclassic - Middle (middle-late)	Escoba 2	1		1		Cichlidae	cichlid	5	premaxilla	frag	L
CB200B-16-7-4	725	1/4"	Group A	Center of platform of Str. A-24	Preclassic - Middle (middle-late)	Escoba 2	1		1		Unionidae	river mussel	6	shell	umbo, partial ventral margin (umbos of both valves present)	L and partial R		fragmented
CB200B-16-7-4	725	1/4"	Group A	Center of platform of Str. A-24	Preclassic - Middle (middle-late)	Escoba 2	1			cf	Unionidae	river mussel	6	shell	posterior hinge nacre	R		small piece
CB200B-16-7-4	725	1/4"	Group A	Center of platform of Str. A-24	Preclassic - Middle (middle-late)	Escoba 2	1		1		Pomacea flagellata	Central American apple snail	7	shell	frag			fragmented
CB200B-16-7-4	725	1/4"	Group A	Center of platform of Str. A-24	Preclassic - Middle (middle-late)	Escoba 2	2				Vertebrata	unidentified vertebrate	10	UID	frag
CB200B-16-7-5	733	1/4"	Group A	Center of platform of Str. A-24	Preclassic - Middle (middle-late)	Escoba 2	1				Canis lupus familiaris	domestic dog	1	incisor 3 (lower)	whole	L		very little wear
CB200B-16-7-5	733	1/4"	Group A	Center of platform of Str. A-24	Preclassic - Middle (middle-late)	Escoba 2	1		1		Dasypus novemcinctus	nine-banded armadillo	1	innominate	lower acetabulum, upper ischium	L	fused
CB200B-16-7-5	733	1/4"	Group A	Center of platform of Str. A-24	Preclassic - Middle (middle-late)	Escoba 2	2				Actinopterygii	unidentified bony fish	5	cranium	frag			probably Siluriformes; fragmented
CB200B-16-7-5	733	1/4"	Group A	Center of platform of Str. A-24	Preclassic - Middle (middle-late)	Escoba 2	2			cf	Siluriformes	catfish	5	dorsal spine	frag			fragmented
CB200B-16-7-5	733	1/4"	Group A	Center of platform of Str. A-24	Preclassic - Middle (middle-late)	Escoba 2	1		2 (3 right pectorals, but one might be Cathorops, so 2 MNI)	cf	Siluriformes	catfish	5	pectoral spine	prox 2/3	R
CB200B-16-7-5	733	1/4"	Group A	Center of platform of Str. A-24	Preclassic - Middle (middle-late)	Escoba 2	1			cf	Siluriformes	catfish	5	pterygiophore	frag
CB200B-16-7-5	733	1/4"	Group A	Center of platform of Str. A-24	Preclassic - Middle (middle-late)	Escoba 2	2		1		Unionidae	river mussel	6	shell	anterior half of larger valve; whole tiny valve	R (large); L (tiny)		very tiny partial Unionid (~1 cm wide); fragmented (does not seem to be just an umbo, seems like a whole shell)
CB200B-16-7-5	733	1/4"	Group A	Center of platform of Str. A-24	Preclassic - Middle (middle-late)	Escoba 2	2			cf	Unionidae	river mussel	6	shell	2 posterior regions/hinges near umbo, anterior margin, other nacre frags	2 R		fragmented
CB200B-16-7-5	733	1/4"	Group A	Center of platform of Str. A-24	Preclassic - Middle (middle-late)	Escoba 2	1		1		Pomacea flagellata	Central American apple snail	7	shell	frag			fragmented
CB200B-16-7-5	733	1/4"	Group A	Center of platform of Str. A-24	Preclassic - Middle (middle-late)	Escoba 2	2				Vertebrata	unidentified vertebrate	10	UID	frag
CB200B-16-7-6	741	1/4"	Group A	Center of platform of Str. A-24	Preclassic - Middle (middle-late)	Escoba 2	1				Unionidae	river mussel	6	shell	hinge	R		fragmented
CB200B-16-7-6	741	1/4"	Group A	Center of platform of Str. A-24	Preclassic - Middle (middle-late)	Escoba 2	1				Unionidae	river mussel	6	shell	posterior nacre (large fragment)	?		large - dark gray-purple spots/streaks on interior surface (could be something post-depositional, or is it remains of the orignal color?)
CB200B-16-7-7	749	1/4"	Group A	Center of platform of Str. A-24	Preclassic - Middle (middle-late)	Escoba 2	1				Canis lupus familiaris	domestic dog	1	canine	almost whole			small dog - fragmented; refits
CB200B-16-7-7	749	1/4"	Group A	Center of platform of Str. A-24	Preclassic - Middle (middle-late)	Escoba 2	1				Canis lupus familiaris	domestic dog	1	innominate	lower acetabulum, upper ischium	R
CB200B-16-7-7	749	1/4"	Group A	Center of platform of Str. A-24	Preclassic - Middle (middle-late)	Escoba 2	1				Canis lupus familiaris	domestic dog	1	radius	shaft	L		small dog
CB200B-16-7-7	749	1/4"	Group A	Center of platform of Str. A-24	Preclassic - Middle (middle-late)	Escoba 2	1				Carnivora	carnivore	1	metapodial	distal half
CB200B-16-7-7	749	1/4"	Group A	Center of platform of Str. A-24	Preclassic - Middle (middle-late)	Escoba 2	1				Mammalia	unidentified mammal	1	diaphysis (shaft)	shaft frag
CB200B-16-7-7	749	1/4"	Group A	Center of platform of Str. A-24	Preclassic - Middle (middle-late)	Escoba 2	6				Mammalia	unidentified mammal	1	diaphysis (shaft)	shaft frag			fragmented
CB200B-16-7-7	749	1/4"	Group A	Center of platform of Str. A-24	Preclassic - Middle (middle-late)	Escoba 2	1				Mammalia	unidentified mammal	1	diaphysis (shaft)	shaft frag
CB200B-16-7-7	749	1/4"	Group A	Center of platform of Str. A-24	Preclassic - Middle (middle-late)	Escoba 2	1				Mammalia, medium-large	unidentified mammal (size of deer or jaguar)	1	diaphysis (shaft)	shaft frag
CB200B-16-7-7	749	1/4"	Group A	Center of platform of Str. A-24	Preclassic - Middle (middle-late)	Escoba 2	1		1		Mazama sp.	brocket deer	1	metapodial	shaft			fragmented
CB200B-16-7-7	749	1/4"	Group A	Center of platform of Str. A-24	Preclassic - Middle (middle-late)	Escoba 2	1		1		Unionidae	river mussel	6	shell	umbo and hinge	L		fragmented
CB200B-16-7-7	749	1/4"	Group A	Center of platform of Str. A-24	Preclassic - Middle (middle-late)	Escoba 2	7		7		Pomacea flagellata	Central American apple snail	7	shell	frag			fragmented
CB200B-16-7-7	749	1/4"	Group A	Center of platform of Str. A-24	Preclassic - Middle (middle-late)	Escoba 2	1		1		Olivinae	olive snail	8	shell	body frag			checked at FLMNH
CB200B-16-7-7	749	1/4"	Group A	Center of platform of Str. A-24	Preclassic - Middle (middle-late)	Escoba 2	4				Vertebrata	unidentified vertebrate	10	UID	frag
CB200B-16-7-8	766	1/4"	Group A	Center of platform of Str. A-24	Preclassic - Middle (middle-late)	Escoba 2	1				Mammalia, medium-large	unidentified mammal (size of deer or jaguar)	1	cranium	frag
CB200B-16-7-8	766	1/4"	Group A	Center of platform of Str. A-24	Preclassic - Middle (middle-late)	Escoba 2	1				Mammalia, medium-small	unidentified mammal (size of dog or opossum)	1	rib	shaft
CB200B-16-7-8	766	1/4"	Group A	Center of platform of Str. A-24	Preclassic - Middle (middle-late)	Escoba 2	2		2		Unionidae	river mussel	6	shell	umbo of one, umbo and anterior half of another	L (both)		fragmented
CB200B-16-7-8	766	1/4"	Group A	Center of platform of Str. A-24	Preclassic - Middle (middle-late)	Escoba 2	1		1		Pomacea flagellata	Central American apple snail	7	shell	frag			fragmented
CB200B-16-7-8	766	1/4"	Group A	Center of platform of Str. A-24	Preclassic - Middle (middle-late)	Escoba 2	1				Vertebrata	unidentified vertebrate	10	diaphysis (shaft)	shaft frag			fragmented
CB200B-16-7-8	908	1/4"	Group A	Center of platform of Str. A-24	Preclassic - Middle (middle-late)	Escoba 2	1				Mammalia, medium-large	unidentified mammal (size of deer or jaguar)	1	cranium	frag			possibly Homo sapiens; eroded
CB200B-16-7-9	772	1/4"	Group A	Center of platform of Str. A-24	Preclassic - Middle (middle-late)	Escoba 2	1				Canis lupus familiaris	domestic dog	1	radius	shaft	L		fragmented
CB200B-16-7-9	772	1/4"	Group A	Center of platform of Str. A-24	Preclassic - Middle (middle-late)	Escoba 2	7				Mammalia, medium-large	unidentified mammal (size of deer or jaguar)	1	diaphysis (shaft)	shaft frag
CB200B-16-7-9	772	1/4"	Group A	Center of platform of Str. A-24	Preclassic - Middle (middle-late)	Escoba 2	1				Unionidae	river mussel	6	shell	mostly anterior and nacre fragments	R		fragmented
CB200B-16-7-9	772	1/4"	Group A	Center of platform of Str. A-24	Preclassic - Middle (middle-late)	Escoba 2	1				Unionidae	river mussel	6	shell	almost whole valve	R		fragmented
CB200B-16-7-9	772	1/4"	Group A	Center of platform of Str. A-24	Preclassic - Middle (middle-late)	Escoba 2	3		3		Pomacea flagellata	Central American apple snail	7	shell	frag			fragmented
CB200B-16-8-1	795	1/4"	Group A	Center of platform of Str. A-24	Preclassic - Middle (middle-late)	Escoba 2	1				Canis lupus familiaris	domestic dog	1	molar 1 (lower)	almost whole	L	probable adult, teeth not very worn	split, refits; not very worn
CB200B-16-8-1	795	1/4"	Group A	Center of platform of Str. A-24	Preclassic - Middle (middle-late)	Escoba 2	1				Canis lupus familiaris	domestic dog	1	tibia	distal	L	fused - adult	VERY small dog (slightly larger than fox, but not fox)
CB200B-16-8-1	795	1/4"	Group A	Center of platform of Str. A-24	Preclassic - Middle (middle-late)	Escoba 2	8				Mammalia	unidentified mammal	1	diaphysis (shaft)	shaft frag			fragmented
CB200B-16-8-1	795	1/4"	Group A	Center of platform of Str. A-24	Preclassic - Middle (middle-late)	Escoba 2	1		1		Urocyon cinereoargenteus	gray fox	1	canine (lower)	whole	L
CB200B-16-8-1	795	1/4"	Group A	Center of platform of Str. A-24	Preclassic - Middle (middle-late)	Escoba 2	1			cf	Siluriformes	catfish	5	pectoral spine	prox 1/3	L
CB200B-16-8-1	795	1/4"	Group A	Center of platform of Str. A-24	Preclassic - Middle (middle-late)	Escoba 2	1				Unionidae	river mussel	6	shell	hinge	R
CB200B-16-8-1	795	1/4"	Group A	Center of platform of Str. A-24	Preclassic - Middle (middle-late)	Escoba 2	1		1		Unionidae	river mussel	6	shell	anterior/ventral margin	L? (somewhat hard to tell because not full anterior margin - mostly central part)
CB200B-16-8-1	795	1/4"	Group A	Center of platform of Str. A-24	Preclassic - Middle (middle-late)	Escoba 2	1			cf	Unionidae	river mussel	6	shell	central part of valve
CB200B-16-8-1	795	1/4"	Group A	Center of platform of Str. A-24	Preclassic - Middle (middle-late)	Escoba 2	1		1		Unionidae	river mussel	6	shell	anterior margin and nacre	L		fragmented
CB200B-16-8-1	795	1/4"	Group A	Center of platform of Str. A-24	Preclassic - Middle (middle-late)	Escoba 2	3		3		Pomacea flagellata	Central American apple snail	7	shell	frag			fragmented
CB200B-16-8-1	795	1/4"	Group A	Center of platform of Str. A-24	Preclassic - Middle (middle-late)	Escoba 2	1		1		Olivinae	olive snail	8	shell	body
CB200B-16-8-2	800	1/4"	Group A	Center of platform of Str. A-24	Preclassic - Middle (middle-late)	Escoba 2	1				Mammalia	unidentified mammal	1	diaphysis (shaft)	shaft frag
CB200B-16-8-2	800	1/4"	Group A	Center of platform of Str. A-24	Preclassic - Middle (middle-late)	Escoba 2	3				Vertebrata	unidentified vertebrate	10	UID	frag
CB200B-16-8-2	no #	1/4"	Group A	Center of platform of Str. A-24	Preclassic - Middle (middle-late)	Escoba 2	1				Vertebrata	unidentified vertebrate	10	diaphysis (shaft)	shaft frag
CB200B-16-8-3	808	1/4"	Group A	Center of platform of Str. A-24	Preclassic - Middle (middle-late)	Escoba 2	1				Canis lupus familiaris	domestic dog	1	calcaneus	almost whole	R	probable adult
CB200B-16-8-3	808	1/4"	Group A	Center of platform of Str. A-24	Preclassic - Middle (middle-late)	Escoba 2	1		1		Canis lupus familiaris	domestic dog	1	incisor 3 (upper)	whole	R	probable adult based on large size	split, refits; not very worn
CB200B-16-8-3	808	1/4"	Group A	Center of platform of Str. A-24	Preclassic - Middle (middle-late)	Escoba 2	1				Canis lupus familiaris	domestic dog	1	metapodial	distal half		probable adult based on size
CB200B-16-8-3	808	1/4"	Group A	Center of platform of Str. A-24	Preclassic - Middle (middle-late)	Escoba 2	1				Mammalia, medium-large	unidentified mammal (size of deer or jaguar)	1	diaphysis (shaft)	shaft frag			split
CB200B-16-8-3	808	1/4"	Group A	Center of platform of Str. A-24	Preclassic - Middle (middle-late)	Escoba 2	1			cf	Siluriformes	catfish	5	first dorsal spine	~75% complete
CB200B-16-8-3	808	1/4"	Group A	Center of platform of Str. A-24	Preclassic - Middle (middle-late)	Escoba 2	2		2		Unionidae	river mussel	6	shell	two anterior margins	2 L
CB200B-16-8-4	811	1/4"	Group A	Center of platform of Str. A-24	Preclassic - Middle (middle-late)	Escoba 2	1		1		Pomacea flagellata	Central American apple snail	7	shell	almost whole
CB200B-16-8-5	843 (Bag 1)	1/4"	Group A	Center of platform of Str. A-24	Preclassic - Middle (middle-late)	Escoba 2	1				Canis lupus familiaris	domestic dog	1	capitate	whole
CB200B-16-8-5	843 (Bag 1)	1/4"	Group A	Center of platform of Str. A-24	Preclassic - Middle (middle-late)	Escoba 2	1				Canis lupus familiaris	domestic dog	1	molar 1 (lower)	distal half	L	probable adult
CB200B-16-8-5	843 (Bag 1)	1/4"	Group A	Center of platform of Str. A-24	Preclassic - Middle (middle-late)	Escoba 2	1				Actinopterygii	unidentified bony fish	5	cranium	frag			rodent gnawed
CB200B-16-8-5	843 (Bag 1)	1/4"	Group A	Center of platform of Str. A-24	Preclassic - Middle (middle-late)	Escoba 2	1				Cichlidae	cichlid	5	dentary	~40% anterior portion			split
CB200B-16-8-5	843 (Bag 1)	1/4"	Group A	Center of platform of Str. A-24	Preclassic - Middle (middle-late)	Escoba 2	1			cf	Siluriformes	catfish	5	first dorsal spine	distal half
CB200B-16-8-5	843 (Bag 1)	1/4"	Group A	Center of platform of Str. A-24	Preclassic - Middle (middle-late)	Escoba 2	1		1		Unionidae	river mussel	6	shell	anterior 1/3 of valve	L
CB200B-16-8-5	843 (Bag 1)	1/4"	Group A	Center of platform of Str. A-24	Preclassic - Middle (middle-late)	Escoba 2	1		1		Olivinae	olive snail	8	shell	body frag			not enough to tell for certain
CB200B-16-8-5	843 (Bag 1)	1/4"	Group A	Center of platform of Str. A-24	Preclassic - Middle (middle-late)	Escoba 2	2		2		Bulimulus sp.	terrestrial cone snail	9	shell	almost whole
CB200B-16-8-5	843 (Bag 2)	1/4"	Group A	Center of platform of Str. A-24	Preclassic - Middle (middle-late)	Escoba 2	1		1		Pomacea flagellata	Central American apple snail	7	shell	frag			fragmented
CB200B-16-8-6	859	1/4"	Group A	Center of platform of Str. A-24	Preclassic - Middle (middle-late)	Escoba 2	1				Canis lupus familiaris	domestic dog	1	molar 1 (upper)	buccal half of enamel	R		small
CB200B-16-8-6	859	1/4"	Group A	Center of platform of Str. A-24	Preclassic - Middle (middle-late)	Escoba 2	1				Canis lupus familiaris	domestic dog	1	premolar 4 (upper)	almost whole	R		small; split but refits; not very worn
CB200B-16-8-6	859	1/4"	Group A	Center of platform of Str. A-24	Preclassic - Middle (middle-late)	Escoba 2	1				Canis lupus familiaris	domestic dog	1	phalanx 1	distal 80%			small
CB200B-16-8-6	859	1/4"	Group A	Center of platform of Str. A-24	Preclassic - Middle (middle-late)	Escoba 2	1				Canis lupus familiaris	domestic dog	1	ulna	shaft and trochlear notch	L		small dog, slight larger than fox
CB200B-16-8-6	859	1/4"	Group A	Center of platform of Str. A-24	Preclassic - Middle (middle-late)	Escoba 2	1				Mammalia, medium-large	unidentified mammal (size of deer or jaguar)	1	diaphysis (shaft)	shaft frag
CB200B-16-8-6	859	1/4"	Group A	Center of platform of Str. A-24	Preclassic - Middle (middle-late)	Escoba 2	1			cf	Cichlidae	cichlid	5	dorsal spine	about half dorsal			looks identical to Cichlid, but I didn't have many freshwater fish dorsal spines to compare with from this region at FLMNH
CB200B-16-8-6	859	1/4"	Group A	Center of platform of Str. A-24	Preclassic - Middle (middle-late)	Escoba 2	1		1	cf	Unionidae	river mussel	6	shell	anterior margins, fragmented umbo	L		fragmented
CB200B-16-8-6	859	1/4"	Group A	Center of platform of Str. A-24	Preclassic - Middle (middle-late)	Escoba 2	1		1		Pomacea flagellata	Central American apple snail	7	shell	frag			fragmented
CB200B-16-8-7	882	1/4"	Group A	Center of platform of Str. A-24	Preclassic - Middle (middle-late)	Escoba 2	1		1	cf	Unionidae	river mussel	6	shell	posterior hinge and central fragment	L		2 fragments
CB200B-16-8-7	882	1/4"	Group A	Center of platform of Str. A-24	Preclassic - Middle (middle-late)	Escoba 2	1				Unionidae	river mussel	6	shell	posterior/ventral margin nacre flakes (large)			large flakes
CB200B-16-8-7	882	1/4"	Group A	Center of platform of Str. A-24	Preclassic - Middle (middle-late)	Escoba 2	1		1		Pomacea flagellata	Central American apple snail	7	shell	frag			fragmented
CB200B-16-8-8	920 (Bag 1)	1/4"	Group A	Center of platform of Str. A-24	Preclassic - Middle (middle-late)	Escoba 1	10				Mammalia	unidentified mammal	1	UID	frag			fragmented
CB200B-16-8-8	920 (Bag 1)	1/4"	Group A	Center of platform of Str. A-24	Preclassic - Middle (middle-late)	Escoba 1	1				Actinopterygii	unidentified bony fish	5	UID	frag
CB200B-16-8-8	920 (Bag 1)	1/4"	Group A	Center of platform of Str. A-24	Preclassic - Middle (middle-late)	Escoba 1	3		1		Unionidae	river mussel	6	shell	2 anterior halves of valves and 1 posterior of valve	2 R, 1 L		very large; fragmented
CB200B-16-8-8	920 (Bag 1)	1/4"	Group A	Center of platform of Str. A-24	Preclassic - Middle (middle-late)	Escoba 1	2		2		Pomacea flagellata	Central American apple snail	7	shell	frag			fragmented
CB200B-16-8-8	920 (Bag 1)	1/4"	Group A	Center of platform of Str. A-24	Preclassic - Middle (middle-late)	Escoba 1	12		12		Bulimulus sp.	terrestrial cone snail	9	shell	most almost whole			fragmented
CB200B-16-8-8	920 (Bag 1)	1/4"	Group A	Center of platform of Str. A-24	Preclassic - Middle (middle-late)	Escoba 1	1				Vertebrata	unidentified vertebrate	10	UID	frag
CB200B-16-8-8	920 (Bag 2)	1/4"	Group A	Center of platform of Str. A-24	Preclassic - Middle (middle-late)	Escoba 1	1				Mammalia, medium-small	unidentified mammal (size of dog or opossum)	1	mandible	frag			fragmented (~17 frags)
CB200B-16-9-1	1043	1/4"	Group A	Center of platform of Str. A-24	Preclassic - Middle (early)	Real Xe 2	1		1		Bulimulus sp.	terrestrial cone snail	9	shell	whole
CB200B-16-9-12	1210	1/4"	Group A	Center of platform of Str. A-24	Preclassic - Middle (early)	Real Xe 2	2				Vertebrata	unidentified vertebrate	10	UID	frag
CB200B-16-9-8	1148	1/4"	Group A	Center of platform of Str. A-24	Preclassic - Middle (early)	Real Xe 2	1	1	1		Dasypus novemcinctus	nine-banded armadillo	1	scute	whole
CB200B-16-9-8	1148	1/4"	Group A	Center of platform of Str. A-24	Preclassic - Middle (early)	Real Xe 2	1				Mammalia	unidentified mammal	1	diaphysis (shaft)	shaft frag			split
CB200B-16-9-8	1148	1/4"	Group A	Center of platform of Str. A-24	Preclassic - Middle (early)	Real Xe 2	1				Siluriformes	catfish	5	first dorsal spine	distal 1/4
CB200B-16-9-8	1148	1/4"	Group A	Center of platform of Str. A-24	Preclassic - Middle (early)	Real Xe 2	1		1		Gastropoda, terrestrial	unidentified terrestrial snails	9	shell	frag			fragmented
CB200B-16-9-8	1148	1/4"	Group A	Center of platform of Str. A-24	Preclassic - Middle (early)	Real Xe 2	1				Vertebrata	unidentified vertebrate	10	UID	frag
CB200B-16-9-9	1158	1/4"	Group A	Center of platform of Str. A-24	Preclassic - Middle (early)	Real Xe 2	1				Unionidae	river mussel	6	shell	posterior region			shipped to Takeshi Inomata at U of Arizona in 2014 for C14 test
CB200B-16-9-9	1181	1/4"	Group A	Center of platform of Str. A-24	Preclassic - Middle (early)	Real Xe 2	1		1		Leopardus sp.	ocelot or margay	1	ulna	almost whole - missing distal end	R	adult - fused	fragmented
CB200B-16-9-9	1181	1/4"	Group A	Center of platform of Str. A-24	Preclassic - Middle (early)	Real Xe 2	1				Unionidae	river mussel	6	shell	frag			mostly powder
CB200B-1-7-2	188	1/4"	Group A	Center of platform of Str. A-24	Preclassic - Middle (middle-late)	Escoba 2	1				Canis lupus familiaris	domestic dog	1	canine (upper?)	labial half		probable adult, large size
CB200B-1-7-2	188	1/4"	Group A	Center of platform of Str. A-24	Preclassic - Middle (middle-late)	Escoba 2	1		1		Canis lupus familiaris	domestic dog	1	incisor 3 (upper)	almost whole	R	probable adult based on large size
CB200B-1-7-2	188	1/4"	Group A	Center of platform of Str. A-24	Preclassic - Middle (middle-late)	Escoba 2	1				Canis lupus familiaris	domestic dog	1	MTII	proximal half	R
CB200B-1-7-2	188	1/4"	Group A	Center of platform of Str. A-24	Preclassic - Middle (middle-late)	Escoba 2	1			cf	Canis lupus familiaris	domestic dog	1	MTV	proximal half	R
CB200B-1-7-2	188	1/4"	Group A	Center of platform of Str. A-24	Preclassic - Middle (middle-late)	Escoba 2	1				Mammalia	unidentified mammal	1	diaphysis (shaft)	shaft frag
CB200B-1-7-2	188	1/4"	Group A	Center of platform of Str. A-24	Preclassic - Middle (middle-late)	Escoba 2	1				Mammalia, medium-small	unidentified mammal (size of dog or opossum)	1	cranium	frag
CB200B-1-7-2	188	1/4"	Group A	Center of platform of Str. A-24	Preclassic - Middle (middle-late)	Escoba 2	1				Mammalia, medium-small	unidentified mammal (size of dog or opossum)	1	rib	shaft
CB200B-1-7-2	188	1/4"	Group A	Center of platform of Str. A-24	Preclassic - Middle (middle-late)	Escoba 2	1				Actinopterygii	unidentified bony fish	5	dorsal spine	almost whole
CB200B-1-7-2	188	1/4"	Group A	Center of platform of Str. A-24	Preclassic - Middle (middle-late)	Escoba 2	2				Actinopterygii	unidentified bony fish	5	precaudal vertebra	centrum			very large
CB200B-1-7-2	188	1/4"	Group A	Center of platform of Str. A-24	Preclassic - Middle (middle-late)	Escoba 2	2		1		Unionidae	river mussel	6	shell	L umbo and R hinge	L and R		fragmented
CB200B-1-7-2	188	1/4"	Group A	Center of platform of Str. A-24	Preclassic - Middle (middle-late)	Escoba 2	1				Unionidae	river mussel	6	shell	margin	?
CB200B-1-7-2	188	1/4"	Group A	Center of platform of Str. A-24	Preclassic - Middle (middle-late)	Escoba 2	6		6		Pomacea flagellata	Central American apple snail	7	shell	frag			fragmented
CB200B-1-7-2	188	1/4"	Group A	Center of platform of Str. A-24	Preclassic - Middle (middle-late)	Escoba 2	1		1		Olivinae	olive snail	8	shell	body whorl			does not look like Americoliva sayana - ridges different
CB200B-1-7-2	188	1/4"	Group A	Center of platform of Str. A-24	Preclassic - Middle (middle-late)	Escoba 2	1		1		Euglandina sp.	wolfsnail or marauder snail	9	shell	body whorl
CB200B-1-7-2	188	1/4"	Group A	Center of platform of Str. A-24	Preclassic - Middle (middle-late)	Escoba 2	1				Vertebrata	unidentified vertebrate	10	UID	frag			fragmented
CB200B-1-7-3	195	1/4"	Group A	Center of platform of Str. A-24	Preclassic - Middle (middle-late)	Escoba 2	1			cf	Canis lupus familiaris	domestic dog	1	atlas	right centrum			small dog - unusual orientation of foramen
CB200B-1-7-3	195	1/4"	Group A	Center of platform of Str. A-24	Preclassic - Middle (middle-late)	Escoba 2	1				Canis lupus familiaris	domestic dog	1	incisor 2 (upper)	whole	L
CB200B-1-7-3	195	1/4"	Group A	Center of platform of Str. A-24	Preclassic - Middle (middle-late)	Escoba 2	1				Canis lupus familiaris	domestic dog	1	molar 1 (lower)	whole	L
CB200B-1-7-3	195	1/4"	Group A	Center of platform of Str. A-24	Preclassic - Middle (middle-late)	Escoba 2	1				Canis lupus familiaris	domestic dog	1	MCV	whole	L		small dog
CB200B-1-7-3	195	1/4"	Group A	Center of platform of Str. A-24	Preclassic - Middle (middle-late)	Escoba 2	1				Canis lupus familiaris	domestic dog	1	metapodial	60% of prox shaft			small dog; prox epiphysis worn off
CB200B-1-7-3	195	1/4"	Group A	Center of platform of Str. A-24	Preclassic - Middle (middle-late)	Escoba 2	4				Canis lupus familiaris	domestic dog	1	metapodial	shaft			shaft frags; small dog
CB200B-1-7-3	195	1/4"	Group A	Center of platform of Str. A-24	Preclassic - Middle (middle-late)	Escoba 2	1				Canis lupus familiaris	domestic dog	1	MTII	whole	R		2 pieces, reattach; small dog
CB200B-1-7-3	195	1/4"	Group A	Center of platform of Str. A-24	Preclassic - Middle (middle-late)	Escoba 2	1				Canis lupus familiaris	domestic dog	1	MTIII	whole	R		2 pieces, reattach; small dog
CB200B-1-7-3	195	1/4"	Group A	Center of platform of Str. A-24	Preclassic - Middle (middle-late)	Escoba 2	1				Canis lupus familiaris	domestic dog	1	MTIV	70% prox	L		small dog
CB200B-1-7-3	195	1/4"	Group A	Center of platform of Str. A-24	Preclassic - Middle (middle-late)	Escoba 2	1				Canis lupus familiaris	domestic dog	1	MTIV	80% prox	R		small dog
CB200B-1-7-3	195	1/4"	Group A	Center of platform of Str. A-24	Preclassic - Middle (middle-late)	Escoba 2	1				Canis lupus familiaris	domestic dog	1	MTV	whole	L		2 pieces, reattach; small dog
CB200B-1-7-3	195	1/4"	Group A	Center of platform of Str. A-24	Preclassic - Middle (middle-late)	Escoba 2	1				Canis lupus familiaris	domestic dog	1	premolar 4 (lower)	distal half	L
CB200B-1-7-3	195	1/4"	Group A	Center of platform of Str. A-24	Preclassic - Middle (middle-late)	Escoba 2	1				Canis lupus familiaris	domestic dog	1	ulna	partial trochlear notch and prox shaft	R		fragmented, mostly refits; rodent gnawing
CB200B-1-7-3	195	1/4"	Group A	Center of platform of Str. A-24	Preclassic - Middle (middle-late)	Escoba 2	1				Odocoileus virginianus	white-tailed deer	1	phalanx 1	whole	RL/LM	fused
CB200B-1-7-3	195	1/4"	Group A	Center of platform of Str. A-24	Preclassic - Middle (middle-late)	Escoba 2	1				Odocoileus virginianus	white-tailed deer	1	phalanx 3	whole	RL/LM
CB200B-1-7-3	195	1/4"	Group A	Center of platform of Str. A-24	Preclassic - Middle (middle-late)	Escoba 2	1				Aves, small	unidentified bird (size of a quail or dove)	2	diaphysis (shaft)	shaft frag			could be Quiscalus
CB200B-1-7-3	195	1/4"	Group A	Center of platform of Str. A-24	Preclassic - Middle (middle-late)	Escoba 2	1		1	cf	Quiscalus mexicanus	great-tailed grackle	2	tarsometatarsus	distal ~75%	R		slightly bigger than Q. quiscula - maybe mexicanus? (checked at FLMNH)
CB200B-1-7-3	195	1/4"	Group A	Center of platform of Str. A-24	Preclassic - Middle (middle-late)	Escoba 2	1	1		cf	Staurotypus triporcatus	Mexican musk turtle	3	carapace	almost whole neural
CB200B-1-7-3	195	1/4"	Group A	Center of platform of Str. A-24	Preclassic - Middle (middle-late)	Escoba 2	1			cf	Siluriformes	catfish	5	branchiostegal	frag
CB200B-1-7-3	195	1/4"	Group A	Center of platform of Str. A-24	Preclassic - Middle (middle-late)	Escoba 2	1			cf	Siluriformes	catfish	5	ceratohyal?	frag
CB200B-1-7-3	195	1/4"	Group A	Center of platform of Str. A-24	Preclassic - Middle (middle-late)	Escoba 2	1			cf	Siluriformes	catfish	5	cleithrum?	frag
CB200B-1-7-3	195	1/4"	Group A	Center of platform of Str. A-24	Preclassic - Middle (middle-late)	Escoba 2	1			cf	Siluriformes	catfish	5	coracoid	frag	R
CB200B-1-7-3	195	1/4"	Group A	Center of platform of Str. A-24	Preclassic - Middle (middle-late)	Escoba 2	6			cf	Siluriformes	catfish	5	dorsal spine	4 whole, 2 frags
CB200B-1-7-3	195	1/4"	Group A	Center of platform of Str. A-24	Preclassic - Middle (middle-late)	Escoba 2	1			cf	Siluriformes	catfish	5	pectoral spine	distal ~60%	R
CB200B-1-7-3	195	1/4"	Group A	Center of platform of Str. A-24	Preclassic - Middle (middle-late)	Escoba 2	1			cf	Siluriformes	catfish	5	second pterygiophore	frag
CB200B-1-7-3	195	1/4"	Group A	Center of platform of Str. A-24	Preclassic - Middle (middle-late)	Escoba 2	2			cf	Siluriformes	catfish	5	spine	frag
CB200B-1-7-3	195	1/4"	Group A	Center of platform of Str. A-24	Preclassic - Middle (middle-late)	Escoba 2	4			cf	Siluriformes	catfish	5	UID	frag
CB200B-1-7-3	195	1/4"	Group A	Center of platform of Str. A-24	Preclassic - Middle (middle-late)	Escoba 2	2				Unionidae	river mussel	6	shell	2 anterior margins, hinge, nacre flakes	2 R		fragmented
CB200B-1-7-3	195	1/4"	Group A	Center of platform of Str. A-24	Preclassic - Middle (middle-late)	Escoba 2	1				Unionidae	river mussel	6	shell	all margins, partial anterior side of umbo (presumably same valve?)	R		2 pieces refit
CB200B-1-7-3	195	1/4"	Group A	Center of platform of Str. A-24	Preclassic - Middle (middle-late)	Escoba 2	1				Unionidae	river mussel	6	shell	almost whole but missing margins, includes part of umbo of other half	R
CB200B-1-7-3	195	1/4"	Group A	Center of platform of Str. A-24	Preclassic - Middle (middle-late)	Escoba 2	1			cf	Unionidae	river mussel	6	shell	umbo area and hinge	R?
CB200B-1-7-3	195	1/4"	Group A	Center of platform of Str. A-24	Preclassic - Middle (middle-late)	Escoba 2	12		12		Pomacea flagellata	Central American apple snail	7	shell	3 almost whole			fragmented
CB200B-1-7-3	195	1/4"	Group A	Center of platform of Str. A-24	Preclassic - Middle (middle-late)	Escoba 2	1				Vertebrata	unidentified vertebrate	10	UID	worked
CB200B-1-7-3	195	1/4"	Group A	Center of platform of Str. A-24	Preclassic - Middle (middle-late)	Escoba 2	1				Vertebrata	unidentified vertebrate	10	UID	worked
CB200B-1-7-3	195	1/4"	Group A	Center of platform of Str. A-24	Preclassic - Middle (middle-late)	Escoba 2	17				Vertebrata	unidentified vertebrate	10	UID	various			fragmented
CB200B-1-7-3	240	1/4"	Group A	Center of platform of Str. A-24	Preclassic - Middle (middle-late)	Escoba 2	1				Rodentia, small	rodent (size of rice rat or cotton mouse)	1	incisor	mostly whole
CB200B-1-7-3	240	1/4"	Group A	Center of platform of Str. A-24	Preclassic - Middle (middle-late)	Escoba 2	7				Actinopterygii	unidentified bony fish	5	branchiostegal	frag
CB200B-1-7-3	240	1/4"	Group A	Center of platform of Str. A-24	Preclassic - Middle (middle-late)	Escoba 2	3				Actinopterygii	unidentified bony fish	5	cranium	frag
CB200B-1-7-3	240	1/4"	Group A	Center of platform of Str. A-24	Preclassic - Middle (middle-late)	Escoba 2	30				Actinopterygii	unidentified bony fish	5	cranium	frag			fragmented
CB200B-1-7-3	240	1/4"	Group A	Center of platform of Str. A-24	Preclassic - Middle (middle-late)	Escoba 2	1				Actinopterygii	unidentified bony fish	5	dorsal spine	distal half
CB200B-1-7-3	240	1/4"	Group A	Center of platform of Str. A-24	Preclassic - Middle (middle-late)	Escoba 2	1				Actinopterygii	unidentified bony fish	5	pharyngeal grinder?	frag			may be a very eroded grinder of some sort
CB200B-1-7-3	240	1/4"	Group A	Center of platform of Str. A-24	Preclassic - Middle (middle-late)	Escoba 2	23				Actinopterygii	unidentified bony fish	5	spines or ribs	frag
CB200B-1-7-3	240	1/4"	Group A	Center of platform of Str. A-24	Preclassic - Middle (middle-late)	Escoba 2	4				Atractosteus tropicus	tropical gar	5	scale	whole
CB200B-1-7-3	240	1/4"	Group A	Center of platform of Str. A-24	Preclassic - Middle (middle-late)	Escoba 2	2				Atractosteus tropicus	tropical gar	5	teeth	frag
CB200B-1-7-3	240	1/4"	Group A	Center of platform of Str. A-24	Preclassic - Middle (middle-late)	Escoba 2	3				Cichlidae	cichlid	5	caudal vertebra	mostly whole, missing spine tips			one very tiny caudal vertebra might not be Cichlasoma, but looks very similar
CB200B-1-7-3	240	1/4"	Group A	Center of platform of Str. A-24	Preclassic - Middle (middle-late)	Escoba 2	1				Cichlidae	cichlid	5	lower pharyngeal grinder	whole
CB200B-1-7-3	240	1/4"	Group A	Center of platform of Str. A-24	Preclassic - Middle (middle-late)	Escoba 2	2				Cichlidae	cichlid	5	precaudal vertebra	mostly whole, missing spine tips
CB200B-1-7-3	240	1/4"	Group A	Center of platform of Str. A-24	Preclassic - Middle (middle-late)	Escoba 2	1				Cichlidae	cichlid	5	premaxilla	frag
CB200B-1-7-3	240	1/4"	Group A	Center of platform of Str. A-24	Preclassic - Middle (middle-late)	Escoba 2	1				Cichlidae	cichlid	5	preopercle	frag
CB200B-1-7-3	240	1/4"	Group A	Center of platform of Str. A-24	Preclassic - Middle (middle-late)	Escoba 2	1				Cichlidae	cichlid	5	pterygiophore	frag
CB200B-1-7-3	240	1/4"	Group A	Center of platform of Str. A-24	Preclassic - Middle (middle-late)	Escoba 2	1			cf	Siluriformes	catfish	5	cleithrum	distal frag	R
CB200B-1-7-3	240	1/4"	Group A	Center of platform of Str. A-24	Preclassic - Middle (middle-late)	Escoba 2	1			cf	Siluriformes	catfish	5	first pterygiophore	frag
CB200B-1-7-3	240	1/4"	Group A	Center of platform of Str. A-24	Preclassic - Middle (middle-late)	Escoba 2	1		1		Pomacea flagellata	Central American apple snail	7	shell	frag			fragmented
CB200B-1-7-3	240	1/4"	Group A	Center of platform of Str. A-24	Preclassic - Middle (middle-late)	Escoba 2	2		2	cf	Prunum apicinum	Atlantic marginella	8	shell	almost whole
CB200B-1-7-3	240	1/4"	Group A	Center of platform of Str. A-24	Preclassic - Middle (middle-late)	Escoba 2	7		4		Bulimulus sp.	terrestrial cone snail	9	shell	frag
CB200B-1-7-3	240	1/4"	Group A	Center of platform of Str. A-24	Preclassic - Middle (middle-late)	Escoba 2	4		4		Gastropoda, terrestrial	unidentified terrestrial snails	9	shell	mostly whole			tiny land snails
CB200B-1-7-3	240	1/4"	Group A	Center of platform of Str. A-24	Preclassic - Middle (middle-late)	Escoba 2	10		10		Volutaxis or Rectaxis sp.	barb or splinter snail	9	shell	mostly whole
CB200B-1-7-3	240	1/4"	Group A	Center of platform of Str. A-24	Preclassic - Middle (middle-late)	Escoba 2	20				Vertebrata	unidentified vertebrate	10	UID	frag			fragmented
CB200B-1-7-4	197	1/4"	Group A	Center of platform of Str. A-24	Preclassic - Middle (middle-late)	Escoba 2	1				Canis lupus familiaris	domestic dog	1	radius	almost whole, missing unfused epiphyses	R	unfused - juvenile	fragmented
CB200B-17-4-1	308	1/4"	Group A	Center of platform of Str. A-24	Classic - Late	Tepejilote	1				Mammalia	unidentified mammal	1	diaphysis (shaft)	shaft frag			mild rodent gnawing along one edge
CB200B-1-7-5	202	1/4"	Group A	Center of platform of Str. A-24	Preclassic - Middle (middle-late)	Escoba 2	1				Canis lupus familiaris	domestic dog	1	phalanx 1	whole		probable adult
CB200B-1-7-5	202	1/4"	Group A	Center of platform of Str. A-24	Preclassic - Middle (middle-late)	Escoba 2	1				Cervidae	deer	1	antler	tine
CB200B-1-7-5	202	1/4"	Group A	Center of platform of Str. A-24	Preclassic - Middle (middle-late)	Escoba 2	1				Mammalia	unidentified mammal	1	UID	frag
CB200B-1-7-5	202	1/4"	Group A	Center of platform of Str. A-24	Preclassic - Middle (middle-late)	Escoba 2	1				Mammalia, medium-small	unidentified mammal (size of dog or opossum)	1	metapodial	shaft
CB200B-1-7-5	202	1/4"	Group A	Center of platform of Str. A-24	Preclassic - Middle (middle-late)	Escoba 2	2				Aves, medium-small	unidentified bird (size of a duck or hawk)	2	diaphysis (shaft)	shaft frag			not diagnostic
CB200B-1-7-5	202	1/4"	Group A	Center of platform of Str. A-24	Preclassic - Middle (middle-late)	Escoba 2	1				Actinopterygii	unidentified bony fish	5	dorsal spine	proximal half
CB200B-1-7-5	202	1/4"	Group A	Center of platform of Str. A-24	Preclassic - Middle (middle-late)	Escoba 2	1				Unionidae	river mussel	6	shell	nacre fragments			fragmented
CB200B-1-7-5	202	1/4"	Group A	Center of platform of Str. A-24	Preclassic - Middle (middle-late)	Escoba 2	1		1		Pomacea flagellata	Central American apple snail	7	shell	frag
CB200B-17-5-3	529	1/4"	Group A	Center of platform of Str. A-24	Preclassic - Late	Cantutse 1	1				Odocoileus virginianus	white-tailed deer	1	cranium - temporal	temporal	L		fragmented
CB200B-17-5-3	530	1/4"	Group A	Center of platform of Str. A-24	Preclassic - Late	Cantutse 1	1		1		Unionidae	river mussel	6	shell	umbo	R
CB200B-17-5-3	530	1/4"	Group A	Center of platform of Str. A-24	Preclassic - Late	Cantutse 1	1		1		Pomacea flagellata	Central American apple snail	7	shell	frag			fragmented
CB200B-17-5-4	510	1/4"	Group A	Center of platform of Str. A-24	Preclassic - Late	Cantutse 1	1		1		Unionidae	river mussel	6	shell	anterior/ventral margin	R
CB200B-17-5-4	511	1/4"	Group A	Center of platform of Str. A-24	Preclassic - Late	Cantutse 1	1				Mammalia, medium-large	unidentified mammal (size of deer or jaguar)	1	diaphysis (shaft)	shaft frag
CB200B-1-7-6	208	1/4"	Group A	Center of platform of Str. A-24	Preclassic - Middle (middle-late)	Escoba 2	1		1		Dasyprocta punctata	Central American agouti	1	innominate	lower acetabulum and upper ischium	R	adult - fused
CB200B-1-7-6	208	1/4"	Group A	Center of platform of Str. A-24	Preclassic - Middle (middle-late)	Escoba 2	1				Actinopterygii	unidentified bony fish	5	cranium	frag
CB200B-1-7-6	208	1/4"	Group A	Center of platform of Str. A-24	Preclassic - Middle (middle-late)	Escoba 2	1			cf	Siluriformes	catfish	5	articular	proximal	R		split
CB200B-1-7-6	208	1/4"	Group A	Center of platform of Str. A-24	Preclassic - Middle (middle-late)	Escoba 2	1				Unionidae	river mussel	6	shell	nacre fragments
CB200B-1-7-6	208	1/4"	Group A	Center of platform of Str. A-24	Preclassic - Middle (middle-late)	Escoba 2	1		1		Pomacea flagellata	Central American apple snail	7	shell	frag			fragmented
CB200B-1-7-6	208	1/4"	Group A	Center of platform of Str. A-24	Preclassic - Middle (middle-late)	Escoba 2	1				Vertebrata	unidentified vertebrate	10	diaphysis (shaft)	shaft frag
CB200B-1-7-6	208	1/4"	Group A	Center of platform of Str. A-24	Preclassic - Middle (middle-late)	Escoba 2	6				Vertebrata	unidentified vertebrate	10	UID	frag			fragmented
CB200B-1-7-7	210	1/4"	Group A	Center of platform of Str. A-24	Preclassic - Middle (middle-late)	Escoba 2	1				Actinopterygii	unidentified bony fish	5	dorsal spine	proximal half
CB200B-1-7-7	210	1/4"	Group A	Center of platform of Str. A-24	Preclassic - Middle (middle-late)	Escoba 2	1		1		Pomacea flagellata	Central American apple snail	7	shell	frag			fragmented
CB200B-1-8-1	214	1/4"	Group A	Center of platform of Str. A-24	Preclassic - Middle (middle-late)	Escoba 2	1		1	cf	Staurotypus triporcatus	Mexican musk turtle	3	carapace	pleural frag
CB200B-1-8-1	214	1/4"	Group A	Center of platform of Str. A-24	Preclassic - Middle (middle-late)	Escoba 2	1			cf	Siluriformes	catfish	5	pectoral spine	proximal half	R
CB200B-1-8-1	214	1/4"	Group A	Center of platform of Str. A-24	Preclassic - Middle (middle-late)	Escoba 2	1				Unionidae	river mussel	6	shell	frag
CB200B-1-8-1	214	1/4"	Group A	Center of platform of Str. A-24	Preclassic - Middle (middle-late)	Escoba 2	1		1		Pomacea flagellata	Central American apple snail	7	shell	frag			fragmented
CB200B-1-8-2	219	1/4"	Group A	Center of platform of Str. A-24	Preclassic - Middle (middle-late)	Escoba 2	15				Mammalia	unidentified mammal	1	UID	frag			fragmented
CB200B-1-8-2	219	1/4"	Group A	Center of platform of Str. A-24	Preclassic - Middle (middle-late)	Escoba 2	1				Mammalia, medium-small	unidentified mammal (size of dog or opossum)	1	rib	shaft
CB200B-1-8-2	219	1/4"	Group A	Center of platform of Str. A-24	Preclassic - Middle (middle-late)	Escoba 2	4			cf	Staurotypus triporcatus	Mexican musk turtle	3	carapace	pleural/peripherals
CB200B-1-8-2	219	1/4"	Group A	Center of platform of Str. A-24	Preclassic - Middle (middle-late)	Escoba 2	1		1		Pomacea flagellata	Central American apple snail	7	shell	frag			fragmented
CB200B-1-8-3	223	1/4"	Group A	Center of platform of Str. A-24	Preclassic - Middle (middle-late)	Escoba 1	1				Mammalia, medium-large	unidentified mammal (size of deer or jaguar)	1	diaphysis (shaft)	shaft frag			fragmented
CB200B-1-8-3	223	1/4"	Group A	Center of platform of Str. A-24	Preclassic - Middle (middle-late)	Escoba 1	1		1		Pomacea flagellata	Central American apple snail	7	shell	frag			fragmented
CB200B-1-8-3	223	1/4"	Group A	Center of platform of Str. A-24	Preclassic - Middle (middle-late)	Escoba 1	1		1		Bulimulus sp.	terrestrial cone snail	9	shell	whole
CB200B-18-5-2	380	1/4"	Group A	Center of platform of Str. A-24	Preclassic - Late	Cantutse 1	2		1		Unionidae	river mussel	6	shell	anterior half of valve, other valves anterior 1/3 and an anterior margin	1 L, 1 R		fragmented
CB200B-18-5-4	516	1/4"	Group A	Center of platform of Str. A-24	Preclassic - Late	Cantutse 1	1		1		Unionidae	river mussel	6	shell	ventral margin	R
CB200B-1-9-1	226	1/4"	Group A	Center of platform of Str. A-24	Preclassic - Middle (early)	Real Xe 2	1		1		Pomacea flagellata	Central American apple snail	7	shell	frag			fragmented; shipped to Takeshi Inomata at U of Arizona in 2014 for C14 test
CB200B-19-10-1	1241	1/4"	Group A	Center of platform of Str. A-24	Preclassic - Middle (early)	Real Xe 2	1				Unionidae	river mussel	6	shell	frag			powder
CB200B-19-10-1	1241	1/4"	Group A	Center of platform of Str. A-24	Preclassic - Middle (early)	Real Xe 2	1		1		Pomacea flagellata	Central American apple snail	7	shell	frag
CB200B-19-10-2	7 - B79	floatation - 2mm	Group A	Center of platform of Str. A-24	Preclassic - Middle (early)	Real Xe 2	1		1	cf	Unionidae	river mussel	6	shell	umbo/hinge	L
CB200B-19-10-2	7 - B79	floatation - 1mm	Group A	Center of platform of Str. A-24	Preclassic - Middle (early)	Real Xe 2	2				Vertebrata	unidentified vertebrate	10	ribs or vertebra spines	frag
CB200B-19-10-4	1338	1/4"	Group A	Center of platform of Str. A-24	Preclassic - Middle (early)	Real Xe 2	1				Unionidae	river mussel	6	shell	frag			powder
CB200B-19-10-5	1348	1/4"	Group A	Center of platform of Str. A-24	Preclassic - Middle (early)	Real Xe 2	1				Unionidae	river mussel	6	shell	frag			mostly powder
CB200B-19-11-1	1359	1/4"	Group A	Center of platform of Str. A-24	Preclassic - Middle (early)	Real Xe 1	1		1		Tayassuidae	peccary	1	canine (lower)	missing root	R		very eroded
CB200B-19-11-1	1359	1/4"	Group A	Center of platform of Str. A-24	Preclassic - Middle (early)	Real Xe 1	1				Testudines, medium-large size	unidentified turtle (size of river turtle)	3	carapace and plastron	frag
CB200B-19-11-1	1359	1/4"	Group A	Center of platform of Str. A-24	Preclassic - Middle (early)	Real Xe 1	2				Actinopterygii	unidentified bony fish	5	atli (two)	centrum			both different atli, possibly different species - they do not match up with any of the atli on the fish atli comparative collection tray at FLMNH-EA, which are mainly Florida marine fish anyway - could be Cichlids
CB200B-19-11-1	1359	1/4"	Group A	Center of platform of Str. A-24	Preclassic - Middle (early)	Real Xe 1	1				Siluriformes	catfish	5	pectoral spine	small prox articular frag	R
CB200B-19-11-1	1359	1/4"	Group A	Center of platform of Str. A-24	Preclassic - Middle (early)	Real Xe 1	1		1	cf	Unionidae	river mussel	6	shell	anterior half and frags	L		fragmented; shipped to Takeshi Inomata at U of Arizona in 2014 for C14 test
CB200B-19-11-1	1359	1/4"	Group A	Center of platform of Str. A-24	Preclassic - Middle (early)	Real Xe 1	1				Unionidae	river mussel	6	shell	anterior 75% of valve and hinge	R		shipped to Takeshi Inomata at U of Arizona in 2014 for C14 test
CB200B-19-11-1	1359	1/4"	Group A	Center of platform of Str. A-24	Preclassic - Middle (early)	Real Xe 1	12				Vertebrata	unidentified vertebrate	10	UID	frag			fragmented
CB200B-19-11-2	1368	1/4"	Group A	Center of platform of Str. A-24	Preclassic - Middle (early)	Real Xe 1	1				Mammalia	unidentified mammal	1	UID	frag
CB200B-19-11-2	1368	1/4"	Group A	Center of platform of Str. A-24	Preclassic - Middle (early)	Real Xe 1	1				Testudines	unidentified turtle	3	carapace and plastron	frag			split
CB200B-19-11-2	1368	1/4"	Group A	Center of platform of Str. A-24	Preclassic - Middle (early)	Real Xe 1	1				Unionidae	river mussel	6	shell	posterior margin	R		shipped to Takeshi Inomata at U of Arizona in 2014 for C14 test
CB200B-19-11-3	1376	1/4"	Group A	Center of platform of Str. A-24	Preclassic - Middle (early)	Real Xe 1	1		1	cf	Unionidae	river mussel	6	shell	umbo/posterior 1/4; frag	L		fragmented; thin/small
CB200B-19-11-3	1376	1/4"	Group A	Center of platform of Str. A-24	Preclassic - Middle (early)	Real Xe 1	1				Vertebrata	unidentified vertebrate	10	diaphysis (shaft)	shaft frag			split
CB200B-19-11-5	8 - B112	floatation - 1mm	Group A	Center of platform of Str. A-24	Preclassic - Middle (early)	Real Xe 1	1				Actinopterygii	unidentified bony fish	5	cranium	frag
CB200B-19-11-5	8 - B112	floatation - 1mm	Group A	Center of platform of Str. A-24	Preclassic - Middle (early)	Real Xe 1	1				Actinopterygii	unidentified bony fish	5	dorsal spine	prox region
CB200B-19-11-5	8 - B112	floatation - 1mm	Group A	Center of platform of Str. A-24	Preclassic - Middle (early)	Real Xe 1	2				Actinopterygii	unidentified bony fish	5	spines	frag
CB200B-19-11-5	9 - B99	floatation - 1mm	Group A	Center of platform of Str. A-24	Preclassic - Middle (early)	Real Xe 1	1				Actinopterygii	unidentified bony fish	5	spines	frag			very small
CB200B-19-11-7	1388	1/4"	Group A	Center of platform of Str. A-24	Preclassic - Middle (early)	Real Xe 1	1				Unionidae	river mussel	6	shell	central frag of a valve
CB200B-19-11-8	10 - B109	floatation - 1mm	Group A	Center of platform of Str. A-24	Preclassic - Middle (early)	Real Xe 1	1		1		Lacertilia	unidentified small lizard	3	mandible (tiny) with some teeth intact	frag			tiny partial mandible with some teeth intact
CB200B-19-11-8	10 - B109	floatation - 1mm	Group A	Center of platform of Str. A-24	Preclassic - Middle (early)	Real Xe 1	1				Actinopterygii	unidentified bony fish	5	cranium	frag
CB200B-19-11-8	10 - B109	floatation - 1mm	Group A	Center of platform of Str. A-24	Preclassic - Middle (early)	Real Xe 1	2				Actinopterygii	unidentified bony fish	5	dorsal spine	prox region
CB200B-19-11-8	10 - B109	floatation - 1mm	Group A	Center of platform of Str. A-24	Preclassic - Middle (early)	Real Xe 1	1				Actinopterygii	unidentified bony fish	5	rib or vertebra spine (probably latter)	frag
CB200B-19-11-8	10 - B109	floatation - 2mm	Group A	Center of platform of Str. A-24	Preclassic - Middle (early)	Real Xe 1	1				Actinopterygii	unidentified bony fish	5	spine	frag
CB200B-19-11-8	10 - B109	floatation - 2mm	Group A	Center of platform of Str. A-24	Preclassic - Middle (early)	Real Xe 1	1		1		Atractosteus tropicus	tropical gar	5	cranium	frag
CB200B-19-11-8	10 - B109	floatation - 2mm	Group A	Center of platform of Str. A-24	Preclassic - Middle (early)	Real Xe 1	1				Atractosteus tropicus	tropical gar	5	scale	whole
CB200B-19-11-8	10 - B109	floatation - 2mm	Group A	Center of platform of Str. A-24	Preclassic - Middle (early)	Real Xe 1	3				Vertebrata	unidentified vertebrate	10	UID	frag			fragmented
CB200B-19-11-8	10 - B109	floatation - 1mm	Group A	Center of platform of Str. A-24	Preclassic - Middle (early)	Real Xe 1	4				Vertebrata	unidentified vertebrate	10	UID	frag			probably fish
CB200B-1-9-2	230	1/4"	Group A	Center of platform of Str. A-24	Preclassic - Middle (early)	Real Xe 2	1				Unionidae	river mussel	6	shell	anterior half of valve	R		sent to Takeshi Inomata for C14 test at U of Arizona in 2014
CB200B-19-5-3	443	1/4"	Group A	Center of platform of Str. A-24	Preclassic - Late	Cantutse 1	1				Mammalia, medium-large	unidentified mammal (size of deer or jaguar)	1	diaphysis (shaft)	shaft frag
CB200B-19-5-3	443	1/4"	Group A	Center of platform of Str. A-24	Preclassic - Late	Cantutse 1	1				Vertebrata	unidentified vertebrate	10	diaphysis (shaft)	shaft frag			small
CB200B-19-5-4	493	1/4"	Group A	Center of platform of Str. A-24	Preclassic - Late	Cantutse 1	1				Mammalia, medium-large	unidentified mammal (size of deer or jaguar)	1	femur?	shaft
CB200B-19-5-5	520	1/4"	Group A	Center of platform of Str. A-24	Preclassic - Late	Cantutse 1	2		1		Unionidae	river mussel	6	shell	umbo, 2 anterior margins (L and R)	L and R		fragmented
CB200B-19-5-5	520	1/4"	Group A	Center of platform of Str. A-24	Preclassic - Late	Cantutse 1	2		2		Pomacea flagellata	Central American apple snail	7	shell	frag			fragmented
CB200B-19-7-1	600	1/4"	Group A	Center of platform of Str. A-24	Preclassic - Middle (middle-late)	Escoba 2	1				Unionidae	river mussel	6	shell	hinge nacre
CB200B-19-7-1	600	1/4"	Group A	Center of platform of Str. A-24	Preclassic - Middle (middle-late)	Escoba 2	1		1		Pomacea flagellata	Central American apple snail	7	shell	frag
CB200B-19-7-2	609	1/4"	Group A	Center of platform of Str. A-24	Preclassic - Middle (middle-late)	Escoba 2	1			cf	Vertebrata	unidentified vertebrate	10	ulna or prox part of a tibiotarsus? (or human finger bone?)	prox?			heavily eroded (looks more mammal than bird)
CB200B-19-7-3	617	1/4"	Group A	Center of platform of Str. A-24	Preclassic - Middle (middle-late)	Escoba 2	1		1		Unionidae	river mussel	6	shell	umbo and hinge	L (part of R as well)
CB200B-19-7-4	622	1/4"	Group A	Center of platform of Str. A-24	Preclassic - Middle (middle-late)	Escoba 2	1				Unionidae	river mussel	6	shell	frag
CB200B-19-7-5	649	1/4"	Group A	Center of platform of Str. A-24	Preclassic - Middle (middle-late)	Escoba 2	1				Unionidae	river mussel	6	shell	hinge plate
CB200B-19-7-5	649	1/4"	Group A	Center of platform of Str. A-24	Preclassic - Middle (middle-late)	Escoba 2	1		1		Pomacea flagellata	Central American apple snail	7	shell	frag			fragmented
CB200B-19-7-6	784	1/4"	Group A	Center of platform of Str. A-24	Preclassic - Middle (middle-late)	Escoba 2	1		1		Canis lupus familiaris	domestic dog	1	incisor 3 (upper)	whole	R		not worn
CB200B-19-8-1	821	1/4"	Group A	Center of platform of Str. A-24	Preclassic - Middle (middle-late)	Escoba 2	1			cf	Unionidae	river mussel	6	shell	margin frags
CB200B-19-8-1	821	1/4"	Group A	Center of platform of Str. A-24	Preclassic - Middle (middle-late)	Escoba 2	33		33		Pomacea flagellata	Central American apple snail	7	shell	frag			various sized (including one very tiny Pomacea); fragmented
CB200B-19-8-1	821	1/4"	Group A	Center of platform of Str. A-24	Preclassic - Middle (middle-late)	Escoba 2	1		1		Bulimulus sp.	terrestrial cone snail	9	shell	whole
CB200B-19-8-2	834	1/4"	Group A	Center of platform of Str. A-24	Preclassic - Middle (middle-late)	Escoba 2	3		3		Pomacea flagellata	Central American apple snail	7	shell	frag			fragmented
CB200B-19-8-2	834	1/4"	Group A	Center of platform of Str. A-24	Preclassic - Middle (middle-late)	Escoba 2	2		2		Pomacea flagellata	Central American apple snail	7	shell	frag			fragmented
CB200B-19-8-3	937 (Bag 1)	1/4"	Group A	Center of platform of Str. A-24	Preclassic - Middle (middle-late)	Escoba 2	1				Carnivora	carnivore	1	phalanx 1	distal half			Canis or Felid
CB200B-19-8-3	937 (Bag 1)	1/4"	Group A	Center of platform of Str. A-24	Preclassic - Middle (middle-late)	Escoba 2	1				Mammalia, medium-small	unidentified mammal (size of dog or opossum)	1	ulna?	shaft
CB200B-19-8-3	937 (Bag 1)	1/4"	Group A	Center of platform of Str. A-24	Preclassic - Middle (middle-late)	Escoba 2	1				Odocoileus virginianus	white-tailed deer	1	MT	unfused distal condyle		subadult - unfused but large size
CB200B-19-8-3	937 (Bag 1)	1/4"	Group A	Center of platform of Str. A-24	Preclassic - Middle (middle-late)	Escoba 2	2		1		Unionidae	river mussel	6	shell	various - 2 umbo and ~1/3 anterior of another valve	1 R, 1 L		fragmented
CB200B-19-8-3	937 (Bag 1)	1/4"	Group A	Center of platform of Str. A-24	Preclassic - Middle (middle-late)	Escoba 2	27		27		Pomacea flagellata	Central American apple snail	7	shell	~8 whole, rest frags			fragmented
CB200B-19-8-3	937 (Bag 1)	1/4"	Group A	Center of platform of Str. A-24	Preclassic - Middle (middle-late)	Escoba 2	1				Vertebrata	unidentified vertebrate	10	diaphysis (shaft)	shaft frag
CB200B-19-8-3	937 (Bag 2)	1/4"	Group A	Center of platform of Str. A-24	Preclassic - Middle (middle-late)	Escoba 2	1				Canis lupus familiaris	domestic dog	1	canine	almost whole			very worn (probably during life, not post-mortem)
CB200B-19-8-3	937 (Bag 2)	1/4"	Group A	Center of platform of Str. A-24	Preclassic - Middle (middle-late)	Escoba 2	1				Canis lupus familiaris	domestic dog	1	canine	posterior enamel
CB200B-19-8-3	937 (Bag 2)	1/4"	Group A	Center of platform of Str. A-24	Preclassic - Middle (middle-late)	Escoba 2	1				Canis lupus familiaris	domestic dog	1	incisor 2 or 3	whole
CB200B-19-8-3	937 (Bag 2)	1/4"	Group A	Center of platform of Str. A-24	Preclassic - Middle (middle-late)	Escoba 2	1				Canis lupus familiaris	domestic dog	1	incisor 2 or 3	whole			worn to dentine (during life)
CB200B-19-8-3	937 (Bag 2)	1/4"	Group A	Center of platform of Str. A-24	Preclassic - Middle (middle-late)	Escoba 2	1				Canis lupus familiaris	domestic dog	1	metapodial	90% distal and shaft (missing prox)			split
CB200B-19-8-3	937 (Bag 2)	1/4"	Group A	Center of platform of Str. A-24	Preclassic - Middle (middle-late)	Escoba 2	2				Mammalia	unidentified mammal	1	diaphysis (shaft)	shaft frag
CB200B-19-8-3	937 (Bag 2)	1/4"	Group A	Center of platform of Str. A-24	Preclassic - Middle (middle-late)	Escoba 2	1				Mammalia, medium-small	unidentified mammal (size of dog or opossum)	1	rib	almost whole			split
CB200B-19-8-3	937 (Bag 2)	1/4"	Group A	Center of platform of Str. A-24	Preclassic - Middle (middle-late)	Escoba 2	2		1		Rodentia, small size	rodent (size of rice rat or cotton mouse)	1	incisor	almost whole
CB200B-19-8-3	937 (Bag 2)	1/4"	Group A	Center of platform of Str. A-24	Preclassic - Middle (middle-late)	Escoba 2	1		1?		Aves, medium-small	unidentified bird (size of a duck or hawk)	2	coracoid	shaft	L
CB200B-19-8-3	937 (Bag 2)	1/4"	Group A	Center of platform of Str. A-24	Preclassic - Middle (middle-late)	Escoba 2	2				Testudines	unidentified turtle	3	carapace and plastron	frag
CB200B-19-8-3	937 (Bag 2)	1/4"	Group A	Center of platform of Str. A-24	Preclassic - Middle (middle-late)	Escoba 2	1				Cichlidae	cichlid	5	dorsal spine	almost whole
CB200B-19-8-3	937 (Bag 2)	1/4"	Group A	Center of platform of Str. A-24	Preclassic - Middle (middle-late)	Escoba 2	1				Siluriformes	catfish	5	pectoral or dorsal spine
CB200B-19-8-3	937 (Bag 2)	1/4"	Group A	Center of platform of Str. A-24	Preclassic - Middle (middle-late)	Escoba 2	1		1		Unionidae	river mussel	6	shell	anterior 1/3 of valve	L		fragmented
CB200B-19-8-3	937 (Bag 2)	1/4"	Group A	Center of platform of Str. A-24	Preclassic - Middle (middle-late)	Escoba 2	11		11		Pomacea flagellata	Central American apple snail	7	shell	frag			fragmented
CB200B-19-8-3	937 (Bag 2)	1/4"	Group A	Center of platform of Str. A-24	Preclassic - Middle (middle-late)	Escoba 2	1		1		Bulimulus sp.	terrestrial cone snail	9	shell	whole
CB200B-19-8-3	937 (Bag 2)	1/4"	Group A	Center of platform of Str. A-24	Preclassic - Middle (middle-late)	Escoba 2	5				Vertebrata	unidentified vertebrate	10	UID	frag
CB200B-19-8-4	972 (Bag 1)	1/4"	Group A	Center of platform of Str. A-24	Preclassic - Middle (middle-late)	Escoba 2	1				Canis lupus familiaris	domestic dog	1	phalanx 1	whole
CB200B-19-8-4	972 (Bag 1)	1/4"	Group A	Center of platform of Str. A-24	Preclassic - Middle (middle-late)	Escoba 2	1				Canis lupus familiaris	domestic dog	1	premolar 1	posterior half
CB200B-19-8-4	972 (Bag 1)	1/4"	Group A	Center of platform of Str. A-24	Preclassic - Middle (middle-late)	Escoba 2	1				Siluriformes	catfish	5	pectoral spine	shaft
CB200B-19-8-4	972 (Bag 1)	1/4"	Group A	Center of platform of Str. A-24	Preclassic - Middle (middle-late)	Escoba 2	4		4		Pomacea flagellata	Central American apple snail	7	shell	frag			fragmented
CB200B-19-8-4	972 (Bag 1)	1/4"	Group A	Center of platform of Str. A-24	Preclassic - Middle (middle-late)	Escoba 2	1		1		Prunum sp.	marginella snails (not apicinum)	8	shell	body			not apicinum
CB200B-19-8-4	972 (Bag 1)	1/4"	Group A	Center of platform of Str. A-24	Preclassic - Middle (middle-late)	Escoba 2	3				Vertebrata	unidentified vertebrate	10	UID	frag
CB200B-19-8-4	972 (Bag 2)	1/4"	Group A	Center of platform of Str. A-24	Preclassic - Middle (middle-late)	Escoba 2	1				Mammalia, medium-large	unidentified mammal (size of deer or jaguar)	1	diaphysis (shaft)	shaft frag			split
CB200B-19-8-5	983	1/4"	Group A	Center of platform of Str. A-24	Preclassic - Middle (middle-late)	Escoba 2	1				Mammalia	unidentified mammal	1	diaphysis (shaft)	shaft frag			split
CB200B-19-8-5	983	1/4"	Group A	Center of platform of Str. A-24	Preclassic - Middle (middle-late)	Escoba 2	1				Mammalia, small	unidentified mammal (size of bat or rat)	1	rib	shaft
CB200B-19-8-5	983	1/4"	Group A	Center of platform of Str. A-24	Preclassic - Middle (middle-late)	Escoba 2	1				Cathorops sp.	catfish	5	otolith	whole	R
CB200B-19-8-5	983	1/4"	Group A	Center of platform of Str. A-24	Preclassic - Middle (middle-late)	Escoba 2	1			cf	Siluriformes	catfish	5	neurocranium	part posterior to parasphenoid
CB200B-19-8-5	983	1/4"	Group A	Center of platform of Str. A-24	Preclassic - Middle (middle-late)	Escoba 2	1				Unionidae	river mussel	6	shell	frag
CB200B-19-8-5	983	1/4"	Group A	Center of platform of Str. A-24	Preclassic - Middle (middle-late)	Escoba 2	1		1		Pomacea flagellata	Central American apple snail	7	shell	whole
CB200B-19-8-5	983	1/4"	Group A	Center of platform of Str. A-24	Preclassic - Middle (middle-late)	Escoba 2	5				Vertebrata	unidentified vertebrate	10	identifiable?	frag
CB200B-19-8-6	980	1/4"	Group A	Center of platform of Str. A-24	Preclassic - Middle (middle-late)	Escoba 2	1				Vertebrata	unidentified vertebrate	10	UID	frag
CB200B-19-8-7	988 (Bag 1)	1/4"	Group A	Center of platform of Str. A-24	Preclassic - Middle (middle-late)	Escoba 2	1		1		Unionidae	river mussel	6	shell	anterior half of valve	L
CB200B-19-8-7	988 (Bag 1)	1/4"	Group A	Center of platform of Str. A-24	Preclassic - Middle (middle-late)	Escoba 2	1				Vertebrata	unidentified vertebrate	10	UID	frag
CB200B-19-8-7	988 (Bag 2)	1/4"	Group A	Center of platform of Str. A-24	Preclassic - Middle (middle-late)	Escoba 2	1				Mammalia	unidentified mammal	1	diaphysis (shaft)	shaft frag			part of CB 200B-19-8-8 #997 Bag 2/2
CB200B-19-8-7	988 (Bag 2)	1/4"	Group A	Center of platform of Str. A-24	Preclassic - Middle (middle-late)	Escoba 2	1				Mammalia	unidentified mammal	1	diaphysis (shaft)	shaft frag
CB200B-19-8-8	997 (Bag 1)	1/4"	Group A	Center of platform of Str. A-24	Preclassic - Middle (middle-late)	Escoba 1	1				Mammalia, small	unidentified mammal (size of bat or rat)	1	diaphysis (shaft)	shaft frag
CB200B-19-8-8	997 (Bag 1)	1/4"	Group A	Center of platform of Str. A-24	Preclassic - Middle (middle-late)	Escoba 1	1		1	cf	Rodentia, medium size	rodents (size of squirrel or gopher)	1	incisor	almost whole			similar to Orthogeomys hispidus
CB200B-19-8-8	997 (Bag 1)	1/4"	Group A	Center of platform of Str. A-24	Preclassic - Middle (middle-late)	Escoba 1	1		1		Unionidae	river mussel	6	shell	anterior 70% of valve	L		split
CB200B-19-8-8	997 (Bag 1)	1/4"	Group A	Center of platform of Str. A-24	Preclassic - Middle (middle-late)	Escoba 1	1		1		Pomacea flagellata	Central American apple snail	7	shell	frag
CB200B-19-8-8	997 (Bag 1)	1/4"	Group A	Center of platform of Str. A-24	Preclassic - Middle (middle-late)	Escoba 1	1				Vertebrata	unidentified vertebrate	10	UID	frag
CB200B-19-8-8	997 (Bag 2)	1/4"	Group A	Center of platform of Str. A-24	Preclassic - Middle (middle-late)	Escoba 1	1				Mammalia	unidentified mammal	1	diaphysis (shaft)	shaft frag			part of CB 200B-19-8-7 Bag 988 (2/2)
CB200B-19-8-9	1000 (Bag 1)	1/4"	Group A	Center of platform of Str. A-24	Preclassic - Middle (middle-late)	Escoba 1	1				Canis lupus familiaris	domestic dog	1	premolar 4 (upper)	almost whole	R	probable adult
CB200B-19-8-9	1000 (Bag 1)	1/4"	Group A	Center of platform of Str. A-24	Preclassic - Middle (middle-late)	Escoba 1	1				Canis lupus familiaris	domestic dog	1	phalanx 1	almost whole		probable adult
CB200B-19-8-9	1000 (Bag 1)	1/4"	Group A	Center of platform of Str. A-24	Preclassic - Middle (middle-late)	Escoba 1	1			cf	Canis lupus familiaris	domestic dog	1	radius	shaft			mild rodent gnawing
CB200B-19-8-9	1000 (Bag 1)	1/4"	Group A	Center of platform of Str. A-24	Preclassic - Middle (middle-late)	Escoba 1	1			cf	Canis lupus familiaris	domestic dog	1	vertebra	centrum		probable adult - almost fused caps	cap attaches
CB200B-19-8-9	1000 (Bag 1)	1/4"	Group A	Center of platform of Str. A-24	Preclassic - Middle (middle-late)	Escoba 1	1				Mammalia	unidentified mammal	1	cranium	frag			probably Canis; split
CB200B-19-8-9	1000 (Bag 1)	1/4"	Group A	Center of platform of Str. A-24	Preclassic - Middle (middle-late)	Escoba 1	1				Mammalia	unidentified mammal	1	diaphysis (shaft)	shaft frag			eroded
CB200B-19-8-9	1000 (Bag 1)	1/4"	Group A	Center of platform of Str. A-24	Preclassic - Middle (middle-late)	Escoba 1	1				Actinopterygii	unidentified bony fish	5	dorsal spine	dorsal and partial shaft
CB200B-19-8-9	1000 (Bag 1)	1/4"	Group A	Center of platform of Str. A-24	Preclassic - Middle (middle-late)	Escoba 1	1			cf	Siluriformes	catfish	5	pectoral spine	shaft
CB200B-19-8-9	1000 (Bag 1)	1/4"	Group A	Center of platform of Str. A-24	Preclassic - Middle (middle-late)	Escoba 1	1		1		Unionidae	river mussel	6	shell	frag	L
CB200B-19-8-9	1000 (Bag 1)	1/4"	Group A	Center of platform of Str. A-24	Preclassic - Middle (middle-late)	Escoba 1	2		2		Pomacea flagellata	Central American apple snail	7	shell	frag			fragmented
CB200B-19-8-9	1000 (Bag 1)	1/4"	Group A	Center of platform of Str. A-24	Preclassic - Middle (middle-late)	Escoba 1	2		2		Bulimulus sp.	terrestrial cone snail	9	shell	almost whole
CB200B-19-8-9	1000 (Bag 1)	1/4"	Group A	Center of platform of Str. A-24	Preclassic - Middle (middle-late)	Escoba 1	1				Vertebrata	unidentified vertebrate	10	diaphysis (shaft)	shaft frag
CB200B-19-8-9	1000 (Bag 2)	1/4"	Group A	Center of platform of Str. A-24	Preclassic - Middle (middle-late)	Escoba 1	1				Unionidae	river mussel	6	shell	ventral margin
CB200B-19-9-4	1143	1/4"	Group A	Center of platform of Str. A-24	Preclassic - Middle (early)	Real Xe 2	1				Canis lupus familiaris	domestic dog	1	molar 1 (upper)	mostly enamel	R		not very worn
CB200B-19-9-4	1143	1/4"	Group A	Center of platform of Str. A-24	Preclassic - Middle (early)	Real Xe 2	1		1		Pomacea flagellata	Central American apple snail	7	shell	frag
CB200B-20-1-1	274	1/4"	Group A	Center of platform of Str. A-24	Classic - Terminal	Bayal	1		1		Mammalia, medium-small	unidentified mammal (size of dog or opossum)	1	innominate	ilium
CB200B-20-5-3	434	1/4"	Group A	Center of platform of Str. A-24	Preclassic - Late	Cantutse 1	1				Unionidae	river mussel	6	shell	umbo, anterior margin, nacre frags	L		fragmented
CB200B-20-5-3	434	1/4"	Group A	Center of platform of Str. A-24	Preclassic - Late	Cantutse 1	1				Unionidae	river mussel	6	shell	anterior margin and fragments	L		fragmented
CB200B-20-5-3	435	1/4"	Group A	Center of platform of Str. A-24	Preclassic - Late	Cantutse 1	1				Mammalia	unidentified mammal	1	UID	frag
CB200B-20-5-3	435	1/4"	Group A	Center of platform of Str. A-24	Preclassic - Late	Cantutse 1	1				Odocoileus virginianus	white-tailed deer	1	lumbar vertebra	almost whole, missing transverse processes		subadult? both centrum unfused	fragmented
CB200B-21-5-1	579	1/4"	Group A	Center of platform of Str. A-24	Preclassic - Terminal	Xate 2	1		1	cf	Unionidae	river mussel	6	shell	frag
CB200B-21-5-6	857	1/4"	Group A	Center of platform of Str. A-24	Preclassic - Late	Cantutse 1	1				Unionidae	river mussel	6	shell	nacre
CB200B-21-5-6	857	1/4"	Group A	Center of platform of Str. A-24	Preclassic - Late	Cantutse 1	1		1		Pomacea flagellata	Central American apple snail	7	shell	almost whole
CB200B-21-5-6	857	1/4"	Group A	Center of platform of Str. A-24	Preclassic - Late	Cantutse 1	1				Vertebrata	unidentified vertebrate	10	UID	frag
CB200B-21-5-7	873	1/4"	Group A	Center of platform of Str. A-24	Preclassic - Late	Cantutse 1	1				Unionidae	river mussel	6	shell	most of anterior half of valve, no umbo (anterior third?)	L		fragmented
CB200B-21-5-7	873	1/4"	Group A	Center of platform of Str. A-24	Preclassic - Late	Cantutse 1	1		1	cf	Prunum apicinum	Atlantic marginella	8	shell	whole
CB200B-22-5-10	876	1/4"	Group A	Center of platform of Str. A-24	Preclassic - Late	Cantutse 1	1				Unionidae	river mussel	6	shell	frag
CB200B-22-5-10	876	1/4"	Group A	Center of platform of Str. A-24	Preclassic - Late	Cantutse 1	2		2		Pomacea flagellata	Central American apple snail	7	shell	frag			fragmented
CB200B-22-5-9	840	1/4"	Group A	Center of platform of Str. A-24	Preclassic - Late	Cantutse 1	1				Mammalia	unidentified mammal	1	diaphysis (shaft)	shaft frag
CB200B-2-4-2	130	1/4"	Group A	Center of platform of Str. A-24	Classic - Late	Tepejilote	1		1		Mammalia, medium-large	unidentified mammal (size of deer or jaguar)	1	UID	frag			rodent gnawing on edges
CB200B-2-5-3	169	1/4"	Group A	Center of platform of Str. A-24	Preclassic - Late	Cantutse 1	1				Mammalia, medium-large	unidentified mammal (size of deer or jaguar)	1	diaphysis (shaft)	shaft frag
CB200B-2-5-3	169	1/4"	Group A	Center of platform of Str. A-24	Preclassic - Late	Cantutse 1	1		1	cf	Mazama sp.	brocket deer	1	MC	proximal, medial half	R	adult based on size
CB200B-2-5-3	169	1/4"	Group A	Center of platform of Str. A-24	Preclassic - Late	Cantutse 1	1				Unionidae	river mussel	6	shell	central margin, anterior margin	L (at least)		very large shell, fragmented
CB200B-25-4-1	945	1/4"	Group A	Center of platform of Str. A-24	Classic - Late	Tepejilote	1		1		Orthalicus princeps	princess cone snail	9	shell	almost whole
CB200B-25-5-1	990	1/4"	Group A	Center of platform of Str. A-24	Preclassic - Terminal	Xate 2	2		2		Orthalicus princeps	princess cone snail	9	shell	almost whole
CB200B-25-5-2	1051	1/4"	Group A	Center of platform of Str. A-24	Preclassic - Terminal	Xate 2	1		1		Testudines	unidentified turtle	3	carapace	frag
CB200B-25-5-4	1271	1/4"	Group A	Center of platform of Str. A-24	Preclassic - Late	Cantutse 1	1				Unionidae	river mussel	6	shell	frag			mostly powder
CB200B-25-5-6	1282	1/4"	Group A	Center of platform of Str. A-24	Preclassic - Late	Cantutse 1	1				Unionidae	river mussel	6	shell	frag
CB200B-25-5-6	1282	1/4"	Group A	Center of platform of Str. A-24	Preclassic - Late	Cantutse 1	1		1		Pomacea flagellata	Central American apple snail	7	shell	frag
CB200B-25-5-6	1282	1/4"	Group A	Center of platform of Str. A-24	Preclassic - Late	Cantutse 1	1		1		Bulimulus sp.	terrestrial cone snail	9	shell	whole
CB200B-26-5-5	1290 (Bag 1)	1/4"	Group A	Center of platform of Str. A-24	Preclassic - Late	Cantutse 1	1		1		Unionidae	river mussel	6	shell	anterior frags	R		fragmented
CB200B-26-5-5	1290 (Bag 1)	1/4"	Group A	Center of platform of Str. A-24	Preclassic - Late	Cantutse 1	1		1		Pomacea flagellata	Central American apple snail	7	shell	frag
CB200B-26-5-5	1290 (Bag 2)	1/4"	Group A	Center of platform of Str. A-24	Preclassic - Late	Cantutse 1	1		1		Unionidae	river mussel	6	shell	anterior margin	R
CB200B-27-4-1	951	1/4"	Group A	Center of platform of Str. A-24	Classic - Late	Tepejilote	1				Vertebrata	unidentified vertebrate	10	diaphysis (shaft)	shaft frag
CB200B-27-5-2	967	1/4"	Group A	Center of platform of Str. A-24	Preclassic - Late	Cantuste 2	1		1		Orthalicus princeps	princess cone snail	9	shell	almost whole
CB200B-27-5-4	1005	1/4"	Group A	Center of platform of Str. A-24	Preclassic - Late	Cantuste 2	1		1		Pomacea flagellata	Central American apple snail	7	shell	frag
CB200B-29-1-1	1046	1/4"	Group A	Center of platform of Str. A-24	Classic - Terminal	Bayal	1		1		Orthalicus princeps	princess cone snail	9	shell	frag
CB200B-29-5-3	1113	1/4"	Group A	Center of platform of Str. A-24	Preclassic - Terminal	Xate 2	1		1		Neocyclotus dysoni	common crater snail	9	shell	whole
CB200B-29-5-6	1167	1/4"	Group A	Center of platform of Str. A-24	Preclassic - Late	Cantuste 2	1				Mammalia	unidentified mammal	1	diaphysis (shaft)	shaft frag
CB200B-29-5-6	1167	1/4"	Group A	Center of platform of Str. A-24	Preclassic - Late	Cantuste 2	1				Unionidae	river mussel	6	shell	umbo and center	L
CB200B-30-4-1	1055	1/4"	Group A	Center of platform of Str. A-24	Classic - Late	Tepejilote	1		1		Dasyprocta punctata	Central American agouti	1	mandible	anterior body and all 4 molars (missing ramus)	L	adult based on dentition (unless older subadult)
CB200B-30-4-1	1055	1/4"	Group A	Center of platform of Str. A-24	Classic - Late	Tepejilote	1		1		Unionidae	river mussel	6	shell	anterior/ventral margin	L		fragmented
CB200B-30-4-1	1055	1/4"	Group A	Center of platform of Str. A-24	Classic - Late	Tepejilote	1				Vertebrata	unidentified vertebrate	10	UID	frag
CB200B-30-5-1	1078	1/4"	Group A	Center of platform of Str. A-24	Preclassic - Terminal	Xate 2	1		1		Odocoileus virginianus	white-tailed deer	1	calcaneus	posterior facet	L
CB200B-30-5-1	1078	1/4"	Group A	Center of platform of Str. A-24	Preclassic - Terminal	Xate 2	1		1		Orthalicus princeps	princess cone snail	9	shell	whole
CB200B-30-5-2	1152	1/4"	Group A	Center of platform of Str. A-24	Preclassic - Terminal	Xate 2	1				Mammalia, medium-large	unidentified mammal (size of deer or jaguar)	1	diaphysis (shaft)	shaft frag			split
CB200B-30-5-2	1152	1/4"	Group A	Center of platform of Str. A-24	Preclassic - Terminal	Xate 2	1				Unionidae	river mussel	6	shell	hinge
CB200B-30-5-2	1152	1/4"	Group A	Center of platform of Str. A-24	Preclassic - Terminal	Xate 2	3		3		Pomacea flagellata	Central American apple snail	7	shell	frag			fragmented
CB200B-30-5-3	1119	1/4"	Group A	Center of platform of Str. A-24	Preclassic - Late	Cantuste 3	1				Cervidae	deer	1	metapodial	shaft
CB200B-30-5-5	1160	1/4"	Group A	Center of platform of Str. A-24	Preclassic - Late	Cantuste 2	1		see puma	cf	Felidae, large	jaguar or puma	1	metapodial	distal half		adult based on size	cannot distinguish between the two large felids; Panthera onca or Puma concolor
CB200B-30-5-5	1160	1/4"	Group A	Center of platform of Str. A-24	Preclassic - Late	Cantuste 2	1		1		Odocoileus virginianus	white-tailed deer	1	humerus	distal and shaft 1/3	R	adult - fused
CB200B-30-5-5	1160	1/4"	Group A	Center of platform of Str. A-24	Preclassic - Late	Cantuste 2	1				Unionidae	river mussel	6	shell	frag
CB200B-30-5-5	1160	1/4"	Group A	Center of platform of Str. A-24	Preclassic - Late	Cantuste 2	2		2		Pomacea flagellata	Central American apple snail	7	shell	frag
CB200B-30-5-6	1226	1/4"	Group A	Center of platform of Str. A-24	Preclassic - Late	Cantuste 2	1				Unionidae	river mussel	6	shell	ventral margin	L		fragmented
CB200B-30-5-6	1226	1/4"	Group A	Center of platform of Str. A-24	Preclassic - Late	Cantuste 2	1		1		Pachychilus cf. glaphyrus	jute snail	7	shell	missing tip of spire
CB200B-30-5-6	1226	1/4"	Group A	Center of platform of Str. A-24	Preclassic - Late	Cantuste 2	1		1		Pomacea flagellata	Central American apple snail	7	shell	frag
CB200B-31-5-4	1128	1/4"	Group A	Center of platform of Str. A-24	Preclassic - Late	Cantutse 3	1		1		Pachychilus cf. glaphyrus	jute snail	7	shell	anterior half
CB200B-31-5-5	1138	1/4"	Group A	Center of platform of Str. A-24	Preclassic - Late	Cantutse 3	1				Cervidae	deer	1	antler	tine			1 cm diameter
CB200B-31-5-6	1173	1/4"	Group A	Center of platform of Str. A-24	Preclassic - Late	Cantutse 3	1		1	cf	Canis lupus familiaris	domestic dog	1	cervical vertebra	whole		probable adult - fused caps
CB200B-31-5-6	1173	1/4"	Group A	Center of platform of Str. A-24	Preclassic - Late	Cantutse 3	1			cf	Canis lupus familiaris	domestic dog	1	humerus	distal, anterior frag	R
CB200B-31-5-6	1173	1/4"	Group A	Center of platform of Str. A-24	Preclassic - Late	Cantutse 3	5				Mammalia	unidentified mammal	1	UID	frag			some flat bones, resemble mandible but eroded
CB200B-31-5-6	1173	1/4"	Group A	Center of platform of Str. A-24	Preclassic - Late	Cantutse 3	1				Mammalia, medium-large	unidentified mammal (size of deer or jaguar)	1	diaphysis (shaft)	shaft frag			resemble Odoc metapodial, posterior side
CB200B-31-5-6	1173	1/4"	Group A	Center of platform of Str. A-24	Preclassic - Late	Cantutse 3	2				Mammalia, medium-small	unidentified mammal (size of dog or opossum)	1	rib	shaft
CB200B-31-5-6	1173	1/4"	Group A	Center of platform of Str. A-24	Preclassic - Late	Cantutse 3	1				Odocoileus virginianus	white-tailed deer	1	femur	head	R	subadult - unfused but large size
CB200B-31-5-6	1173	1/4"	Group A	Center of platform of Str. A-24	Preclassic - Late	Cantutse 3	1				Odocoileus virginianus	white-tailed deer	1	innominate	lower lateral acetabulum	R	adult - fused
CB200B-31-5-6	1173	1/4"	Group A	Center of platform of Str. A-24	Preclassic - Late	Cantutse 3	1				Odocoileus virginianus	white-tailed deer	1	phalanx 2	whole	RM/LL	fused	rodent gnawing near prox
CB200B-31-5-6	1173	1/4"	Group A	Center of platform of Str. A-24	Preclassic - Late	Cantutse 3	1				Odocoileus virginianus	white-tailed deer	1	radius	distal end	L	adult - fused
CB200B-31-5-6	1173	1/4"	Group A	Center of platform of Str. A-24	Preclassic - Late	Cantutse 3	1				Unionidae	river mussel	6	shell	ventral margin			fragmented
CB200B-31-5-6	1173	1/4"	Group A	Center of platform of Str. A-24	Preclassic - Late	Cantutse 3	1		1		Pomacea flagellata	Central American apple snail	7	shell	frag
CB200B-31-5-6	1173	1/4"	Group A	Center of platform of Str. A-24	Preclassic - Late	Cantutse 3	1		1	cf	Bulimulus sp.	terrestrial cone snail	9	shell	whole
CB200B-31-5-6	1173	1/4"	Group A	Center of platform of Str. A-24	Preclassic - Late	Cantutse 3	1				Vertebrata	unidentified vertebrate	10	phalanx	prox half			could be aves
CB200B-31-5-6	1171 (Bag 1)	1/4"	Group A	Center of platform of Str. A-24	Preclassic - Late	Cantutse 3	1				Mammalia, medium-large	unidentified mammal (size of deer or jaguar)	1	diaphysis (shaft)	shaft frag			split
CB200B-31-5-6	1171 (Bag 2)	1/4"	Group A	Center of platform of Str. A-24	Preclassic - Late	Cantutse 3	1				Mammalia, small	unidentified mammal (size of bat or rat)	1	rib	prox half
CB200B-31-5-6	1171 (Bag 2)	1/4"	Group A	Center of platform of Str. A-24	Preclassic - Late	Cantutse 3	1		1		Pomacea flagellata	Central American apple snail	7	shell	frag
CB200B-31-5-6	1171 (Bag 2)	1/4"	Group A	Center of platform of Str. A-24	Preclassic - Late	Cantutse 3	2				Vertebrata	unidentified vertebrate	10	UID	frag
CB200B-3-5-3	144	1/4"	Group A	Center of platform of Str. A-24	Preclassic - Late	Cantutse 1	1		1		Unionidae	river mussel	6	shell	posterior frags and hinge	R		fragmented
CB200B-4-5-1	151	1/4"	Group A	Center of platform of Str. A-24	Preclassic - Late	Cantutse 1	1		1		Euglandina sp.	wolfsnail or marauder snail	9	shell	whole
CB200B-4-5-3	162	1/4"	Group A	Center of platform of Str. A-24	Preclassic - Late	Cantutse 1	1		1		Rodentia, small size	rodent (size of rice rat or cotton mouse)	1	incisor	almost whole
CB200B-4-5-3	162	1/4"	Group A	Center of platform of Str. A-24	Preclassic - Late	Cantutse 1	2		1		Unionidae	river mussel	6	shell	almost half of R and anterior margin and umbo of L, also nacre flakes and hinge	R and L		fragmented
CB200B-5-5-1	358	1/4"	Group A	Center of platform of Str. A-24	Preclassic - Late	Cantutse 1	1				Unionidae	river mussel	6	shell	hinge frag
CB200B-5-5-2	414	1/4"	Group A	Center of platform of Str. A-24	Preclassic - Late	Cantutse 1	1				Mammalia, medium-large	unidentified mammal (size of deer or jaguar)	1	diaphysis (shaft)	shaft frag
CB200B-5-5-3	464	1/4"	Group A	Center of platform of Str. A-24	Preclassic - Late	Cantutse 1	1		1		Unionidae	river mussel	6	shell	anterior half of valve	R		smaller than other valve in bag
CB200B-5-5-3	464	1/4"	Group A	Center of platform of Str. A-24	Preclassic - Late	Cantutse 1	1				Unionidae	river mussel	6	shell	anterior half of valve	L		larger than others in bag
CB200B-5-5-3	464	1/4"	Group A	Center of platform of Str. A-24	Preclassic - Late	Cantutse 1	1		1		Pomacea flagellata	Central American apple snail	7	shell	frag
CB200B-6-5-2	403	1/4"	Group A	Center of platform of Str. A-24	Preclassic - Late	Cantutse 1	1		1		Unionidae	river mussel	6	shell	anterior margin	R
CB200B-6-5-2	406	1/4"	Group A	Center of platform of Str. A-24	Preclassic - Late	Cantutse 1	1		1		Dasypus novemcinctus	nine-banded armadillo	1	femur	shaft	L	probable adult
CB200B-6-5-3	452	1/4"	Group A	Center of platform of Str. A-24	Preclassic - Late	Cantutse 1	1		1		Unionidae	river mussel	6	shell	umbo, margin, and nacre frags	R		fragmented; possible there is more than one shell here, but it seems ot be able to mostly refit
CB200B-6-5-3	452	1/4"	Group A	Center of platform of Str. A-24	Preclassic - Late	Cantutse 1	1		1		Pomacea flagellata	Central American apple snail	7	shell	frag
CB200B-7-10-1	1251	1/4"	Group A	Center of platform of Str. A-24	Preclassic - Middle (early)	Real Xe 2	1				Unionidae	river mussel	6	shell	frag			mostly powder
CB200B-7-10-3	1302	1/4"	Group A	Center of platform of Str. A-24	Preclassic - Middle (early)	Real Xe 2	1				Unionidae	river mussel	6	shell	frag			mostly powder
CB200B-7-11-1	1355	1/4"	Group A	Center of platform of Str. A-24	Preclassic - Middle (early)	Real Xe 1	2				Actinopterygii	unidentified bony fish	5	cranium	frag
CB200B-7-11-1	1355	1/4"	Group A	Center of platform of Str. A-24	Preclassic - Middle (early)	Real Xe 1	2		1	cf	Unionidae	river mussel	6	shell	frag	L and R		mostly powder; shipped to Takeshi Inomata at U of Arizona in 2014 for C14 test
CB200B-7-11-1	1355	1/4"	Group A	Center of platform of Str. A-24	Preclassic - Middle (early)	Real Xe 1	1				Unionidae	river mussel	6	shell	frag			shipped to Takeshi Inomata at U of Arizona in 2014 for C14 test; fragmented
CB200B-7-11-1	1355	1/4"	Group A	Center of platform of Str. A-24	Preclassic - Middle (early)	Real Xe 1	1		1		Pomacea flagellata	Central American apple snail	7	shell	frag			fragmented; shipped to Takeshi Inomata at U of Arizona in 2014 for C14 test
CB200B-7-11-12	2 - B94	floatation - 2mm	Group A	Center of platform of Str. A-24	Preclassic - Middle (early)	Real Xe 1	1			cf	Actinopterygii	unidentified bony fish	5	vertebra	centrum			tiny - ~1mm long centrum
CB200B-7-11-12	2 - B94	floatation - 2mm	Group A	Center of platform of Str. A-24	Preclassic - Middle (early)	Real Xe 1	1		1	cf	Unionidae	river mussel	6	shell	nacre frag/powder, one partial hinge	at least 1 L		small flakes
CB200B-7-11-12	2 - B94	floatation - 2mm	Group A	Center of platform of Str. A-24	Preclassic - Middle (early)	Real Xe 1	1				Vertebrata	unidentified vertebrate	10	cranium	frag			could be fish, but unsure
CB200B-7-11-2	1373	1/4"	Group A	Center of platform of Str. A-24	Preclassic - Middle (early)	Real Xe 1	1	1	1	cf.	Kinosternidae/Staurotypidae	mud or musk turtle	3	carapace	whole neural
CB200B-7-11-2	1373	1/4"	Group A	Center of platform of Str. A-24	Preclassic - Middle (early)	Real Xe 1	1			cf	Unionidae	river mussel	6	shell	frag			fragmented; thin/small
CB200B-7-11-2	2 - B94	floatation - 1mm	Group A	Center of platform of Str. A-24	Preclassic - Middle (early)	Real Xe 1	3				Actinopterygii	unidentified bony fish	5	spines	frag
CB200B-7-11-3	1 - B18F	floatation - 2mm	Group A	Center of platform of Str. A-24	Preclassic - Middle (early)	Real Xe 1	1				Actinopterygii	unidentified bony fish	5	cranium	frag (UID)
CB200B-7-11-3	1 - B18F	floatation - 2mm	Group A	Center of platform of Str. A-24	Preclassic - Middle (early)	Real Xe 1	1				Unionidae	river mussel	6	shell	small nacre frag
CB200B-7-11-3	1 - B98	floatation - 1mm	Group A	Center of platform of Str. A-24	Preclassic - Middle (early)	Real Xe 1	2				Actinopterygii	unidentified bony fish	5	cranium	frag
CB200B-7-11-3	1 - B98	floatation - 1mm	Group A	Center of platform of Str. A-24	Preclassic - Middle (early)	Real Xe 1	1				Actinopterygii	unidentified bony fish	5	dorsal spine	prox region
CB200B-7-11-3	1 - B98	floatation - 1mm	Group A	Center of platform of Str. A-24	Preclassic - Middle (early)	Real Xe 1	2				Actinopterygii	unidentified bony fish	5	spines	frag
CB200B-7-11-3	1 - B98	floatation - 1mm	Group A	Center of platform of Str. A-24	Preclassic - Middle (early)	Real Xe 1	3				Vertebrata	unidentified vertebrate	10	UID	frag
CB200B-7-11-6	1413	1/4"	Group A	Center of platform of Str. A-24	Preclassic - Middle (early)	Real Xe 1	1				Canis lupus familiaris	domestic dog	1	ulna	~50% prox and shaft (missing olecranon process)	L
CB200B-7-11-6	1413	1/4"	Group A	Center of platform of Str. A-24	Preclassic - Middle (early)	Real Xe 1	1				Mammalia, medium-small	unidentified mammal (size of dog or opossum)	1	diaphysis (shaft)	shaft frag			UID shaft - could be any number of small opossum-sized mammals
CB200B-7-5-2	398	1/4"	Group A	Center of platform of Str. A-24	Preclassic - Late	Cantutse 1	1				Mammalia, medium-large	unidentified mammal (size of deer or jaguar)	1	diaphysis (shaft)	shaft frag
CB200B-7-5-2	399	1/4"	Group A	Center of platform of Str. A-24	Preclassic - Late	Cantutse 1	1		1		Unionidae	river mussel	6	shell	umbo nacre	R
CB200B-7-5-3	453	1/4"	Group A	Center of platform of Str. A-24	Preclassic - Late	Cantutse 1	1		1		Pomacea flagellata	Central American apple snail	7	shell	whole
CB200B-7-5-3	467	1/4"	Group A	Center of platform of Str. A-24	Preclassic - Late	Cantutse 1	2		2		Unionidae	river mussel	6	shell	two anterior margins, umbo nacre, hinge, nacre flakes	both R		fragmented
CB200B-7-6-1	535	1/4"	Group A	Center of platform of Str. A-24	Preclassic - Middle (middle-late)	Escoba 3	1			cf	Unionidae	river mussel	6	shell	umbo nacre	R
CB200B-7-6-1	535	1/4"	Group A	Center of platform of Str. A-24	Preclassic - Middle (middle-late)	Escoba 3	1				Unionidae	river mussel	6	shell	margin fragments, nacre fragments, posterior hinge	R		large; fragmented
CB200B-7-6-1	535	1/4"	Group A	Center of platform of Str. A-24	Preclassic - Middle (middle-late)	Escoba 3	1		1		Unionidae	river mussel	6	shell	anterior margin fragments	L		fragmented
CB200B-7-6-1	535	1/4"	Group A	Center of platform of Str. A-24	Preclassic - Middle (middle-late)	Escoba 3	1		1		Unionidae	river mussel	6	shell	umbo/posterior hinge	L
CB200B-7-6-1	535	1/4"	Group A	Center of platform of Str. A-24	Preclassic - Middle (middle-late)	Escoba 3	1		1		Pomacea flagellata	Central American apple snail	7	shell	frag
CB200B-7-6-2	563	1/4"	Group A	Center of platform of Str. A-24	Preclassic - Middle (middle-late)	Escoba 3 (intrusion)	1				Vertebrata	unidentified vertebrate	10	diaphysis (shaft)	shaft frag
CB200B-7-7-1	588	1/4"	Group A	Center of platform of Str. A-24	Preclassic - Middle (middle-late)	Escoba 2	1		1		Pomacea flagellata	Central American apple snail	7	shell	frag			fragmented
CB200B-7-7-2	614	1/4"	Group A	Center of platform of Str. A-24	Preclassic - Middle (middle-late)	Escoba 2	1				Mammalia, medium-small	unidentified mammal (size of dog or opossum)	1	mandible	caudal/lower edge frag			fragmented
CB200B-7-7-2	614	1/4"	Group A	Center of platform of Str. A-24	Preclassic - Middle (middle-late)	Escoba 2	2		1		Unionidae	river mussel	6	shell	various	R and L		fragmented
CB200B-7-7-2	614	1/4"	Group A	Center of platform of Str. A-24	Preclassic - Middle (middle-late)	Escoba 2	1				Unionidae	river mussel	6	shell	anterior and ventral margin	R		fragmented
CB200B-7-7-2	614	1/4"	Group A	Center of platform of Str. A-24	Preclassic - Middle (middle-late)	Escoba 2	4		4		Pomacea flagellata	Central American apple snail	7	shell	whole
CB200B-7-7-3	653	1/4"	Group A	Center of platform of Str. A-24	Preclassic - Middle (middle-late)	Escoba 2	1				Unionidae	river mussel	6	shell	anterior half of valve and hinge	R		fragmented
CB200B-7-7-3	653	1/4"	Group A	Center of platform of Str. A-24	Preclassic - Middle (middle-late)	Escoba 2	1				Unionidae	river mussel	6	shell	anterior margin and possible hinge	R		fragmented
CB200B-7-7-3	653	1/4"	Group A	Center of platform of Str. A-24	Preclassic - Middle (middle-late)	Escoba 2	1		1		Bulimulus sp.	terrestrial cone snail	9	shell	whole
CB200B-7-7-4	868	1/4"	Group A	Center of platform of Str. A-24	Preclassic - Middle (middle-late)	Escoba 2	1				Unionidae	river mussel	6	shell	anterior margin	R		fragmented
CB200B-7-7-5	670	1/4"	Group A	Center of platform of Str. A-24	Preclassic - Middle (middle-late)	Escoba 2	1				Unionidae	river mussel	6	shell	hinge plate
CB200B-7-7-5	670	1/4"	Group A	Center of platform of Str. A-24	Preclassic - Middle (middle-late)	Escoba 2	1		1		Pomacea flagellata	Central American apple snail	7	shell	frag			fragmented
CB200B-7-7-6	674	1/4"	Group A	Center of platform of Str. A-24	Preclassic - Middle (middle-late)	Escoba 2	2		2		Unionidae	river mussel	6	shell	anterior 50-60% of valve; other is umbo	2 L		one is small Unionid umbo (probably only a few cm across); fragmented
CB200B-7-7-7	760	1/4"	Group A	Center of platform of Str. A-24	Preclassic - Middle (middle-late)	Escoba 2	1				Unionidae	river mussel	6	shell	nacre			fragmented
CB200B-7-7-8	711	1/4"	Group A	Center of platform of Str. A-24	Preclassic - Middle (middle-late)	Escoba 2	1		1		Unionidae	river mussel	6	shell	posterior frags, hinge, large/thick ventral margin piece	L		fragmented; might be more than one shell here (one seems much thicker than the other, but could be two parts of the same shell
CB200B-7-7-9	719	1/4"	Group A	Center of platform of Str. A-24	Preclassic - Middle (middle-late)	Escoba 2	1				Canis lupus familiaris	domestic dog	1	humerus	distal half of shaft (but distal epiphysis broken off partly)	L		mild rodent gnawing
CB200B-7-7-9	719	1/4"	Group A	Center of platform of Str. A-24	Preclassic - Middle (middle-late)	Escoba 2	1			cf	Unionidae	river mussel	6	shell	frag	R		fragmented
CB200B-7-8-1	824	1/4"	Group A	Center of platform of Str. A-24	Preclassic - Middle (middle-late)	Escoba 2	1		1		Pomacea flagellata	Central American apple snail	7	shell	frag			fragmented
CB200B-7-8-1	824	1/4"	Group A	Center of platform of Str. A-24	Preclassic - Middle (middle-late)	Escoba 2	1		1		Donax cf. denticulatus	common caribbean donax/bean clam	8	shell	most of entire half	L
CB200B-7-8-2	852	1/4"	Group A	Center of platform of Str. A-24	Preclassic - Middle (middle-late)	Escoba 2	1		1		Cuniculus paca	lowland paca	1	talus	whole	L	adult size
CB200B-7-8-2	852	1/4"	Group A	Center of platform of Str. A-24	Preclassic - Middle (middle-late)	Escoba 2	1				Mammalia	unidentified mammal	1	incisor	root and partial enamel
CB200B-7-8-2	852	1/4"	Group A	Center of platform of Str. A-24	Preclassic - Middle (middle-late)	Escoba 2	1		1	cf	Dendrocygna sp.?	whistling duck?	2	coracoid	50% center shaft	R
CB200B-7-8-2	852	1/4"	Group A	Center of platform of Str. A-24	Preclassic - Middle (middle-late)	Escoba 2	1				Unionidae	river mussel	6	shell	ventral margin, fragments	R?		possibly both a R and L? hard to tell from pieces (all central margin/nacre); fragmented
CB200B-7-8-2	852	1/4"	Group A	Center of platform of Str. A-24	Preclassic - Middle (middle-late)	Escoba 2	1		1		Unionidae	river mussel	6	shell	hinge, possibly nacre fragments	L		fragmented
CB200B-7-8-4	930	1/4"	Group A	Center of platform of Str. A-24	Preclassic - Middle (middle-late)	Escoba 2 (intrusion)	7				Mammalia	unidentified mammal	1	diaphysis (shaft)	shaft frag			fragmented
CB200B-7-8-4	930	1/4"	Group A	Center of platform of Str. A-24	Preclassic - Middle (middle-late)	Escoba 2 (intrusion)	1				Atractosteus tropicus	tropical gar	5	scale	whole
CB200B-7-8-4	930	1/4"	Group A	Center of platform of Str. A-24	Preclassic - Middle (middle-late)	Escoba 2 (intrusion)	2		2		Pomacea flagellata	Central American apple snail	7	shell	frag			fragmented
CB200B-7-9-6	1209	1/4"	Group A	Center of platform of Str. A-24	Preclassic - Middle (early)	Real Xe 2	1				Unionidae	river mussel	6	shell	frag			powder
CB200B-7-9-6	1209	1/4"	Group A	Center of platform of Str. A-24	Preclassic - Middle (early)	Real Xe 2	1				Vertebrata	unidentified vertebrate	10	diaphysis (shaft)	shaft frag
CB200B-7-9-8	1224	1/4"	Group A	Center of platform of Str. A-24	Preclassic - Middle (early)	Real Xe 2	1				Mammalia, medium-large	unidentified mammal (size of deer or jaguar)	1	diaphysis (shaft)	shaft frag			fragmented
CB200B-7-9-8	1224	1/4"	Group A	Center of platform of Str. A-24	Preclassic - Middle (early)	Real Xe 2	1				Testudines	unidentified turtle	3	carapace and plastron	frag
CB200B-8-5-2	411	1/4"	Group A	Center of platform of Str. A-24	Preclassic - Late	Cantutse 1	1				Odocoileus virginianus	white-tailed deer	1	femur	anterior distal portion of shaft
CB200B-8-5-3	455	1/4"	Group A	Center of platform of Str. A-24	Preclassic - Late	Cantutse 1	1				Unionidae	river mussel	6	shell	nacre			fragmented
CB200B-8-5-3	456	1/4"	Group A	Center of platform of Str. A-24	Preclassic - Late	Cantutse 1	1				Odocoileus virginianus	white-tailed deer	1	radius	shaft			most pieces refit; fragmented
CB200B-9-5-1	355	1/4"	Group A	Center of platform of Str. A-24	Preclassic - Late	Cantutse 1	1		1		Pomacea flagellata	Central American apple snail	7	shell	frag
CB200B-9-5-2	429	1/4"	Group A	Center of platform of Str. A-24	Preclassic - Late	Cantutse 1	1				Unionidae	river mussel	6	shell	frag			fragmented
CB200B-9-5-2	430	1/4"	Group A	Center of platform of Str. A-24	Preclassic - Late	Cantutse 1	1				Canis lupus familiaris	domestic dog	1	ulna	lower trochlear	L
CB200B-9-5-3	500	1/4"	Group A	Center of platform of Str. A-24	Preclassic - Late	Cantutse 1	5				Mammalia	unidentified mammal	1	diaphysis (shaft)	shaft frag
CB200B-9-5-3	500	1/4"	Group A	Center of platform of Str. A-24	Preclassic - Late	Cantutse 1	1				Mammalia, medium-large	unidentified mammal (size of deer or jaguar)	1	diaphysis (shaft)	shaft frag
CB200B-9-5-3	500	1/4"	Group A	Center of platform of Str. A-24	Preclassic - Late	Cantutse 1	1		1		Odocoileus virginianus	white-tailed deer	1	humerus	~65% (lower shaft)	R	probable adult
CB200B-9-5-3	500	1/4"	Group A	Center of platform of Str. A-24	Preclassic - Late	Cantutse 1	1				Odocoileus virginianus	white-tailed deer	1	talus	whole	R	probable adult
CB200B-9-5-3	500	1/4"	Group A	Center of platform of Str. A-24	Preclassic - Late	Cantutse 1	1		1	cf	Iguanidae (Ctenosaura similis?)	iguana (black spiny-tailed iguana?)	3	innominate	where the ischium, ilium, and pubis meet at the acetabulum	L	distinct fusion line within acetabulum where parts of pelvis meet
CB200B-9-5-3	500	1/4"	Group A	Center of platform of Str. A-24	Preclassic - Late	Cantutse 1	1			cf	Iguanidae (Ctenosaura similis?)	iguana (black spiny-tailed iguana?)	3	mandible/dentary, a few teeth attached	anterior half	L		count as Iguanidae -- cannot tell from teeth which it is, because all teeth have either eroded away or been broken
CB200B-9-5-3	500	1/4"	Group A	Center of platform of Str. A-24	Preclassic - Late	Cantutse 1	1		1		Gastropoda, marine	unidentified marine snail	8	shell	frag
CB200B-9-5-3	501	1/4"	Group A	Center of platform of Str. A-24	Preclassic - Late	Cantutse 1	1				Unionidae	river mussel	6	shell	anterior margin fragments	L		fragmented
CB200B-9-5-3	501	1/4"	Group A	Center of platform of Str. A-24	Preclassic - Late	Cantutse 1	1				Unionidae	river mussel	6	shell	anterior margin fragments	L		fragmented
CB200B-9-5-3	501	1/4"	Group A	Center of platform of Str. A-24	Preclassic - Late	Cantutse 1	1		1		Pomacea flagellata	Central American apple snail	7	shell	frag
CB201A-10-2-2	184	1/4"	Group A	East Court, Str. A-16	Classic - Terminal	Bayal	1				Cervidae	deer	1	metapodial	anterior portion of shaft (groove)
CB201A-11-2-2	140	1/4"	Group A	East Court, Str. A-16	Classic - Terminal	Bayal	1				Philander opossum	gray four-eyed opossum	1	humerus	almost complete - missing unfused epiphyses (both)	R	subadult	probably same individual as other humerus
CB201A-11-2-2	140	1/4"	Group A	East Court, Str. A-16	Classic - Terminal	Bayal	1				Philander opossum	gray four-eyed opossum	1	humerus	~70~ distal shaft, missing unfused distal ep.	L	subadult	probably same individual as other humerus
CB201A-11-2-2	151	1/4"	Group A	East Court, Str. A-16	Classic - Terminal	Bayal	1		1		Chiroptera	bat	1	cranium - parietal	~75% parietal	L		large sagittal crest, but probably not IDable further
CB201A-11-2-3	155	1/4"	Group A	East Court, Str. A-16	Classic - Terminal	Bayal	2				Vertebrata	unidentified vertebrate	10	UID	frag
CB201A-1-2-2	212	1/4"	Group A	East Court, Str. A-16	Classic - Terminal	Bayal	1				Mammalia	unidentified mammal	1	diaphysis (shaft)	shaft frag
CB201A-1-2-2	213	1/4"	Group A	East Court, Str. A-16	Classic - Terminal	Bayal	1				Unionidae	river mussel	6	shell	hinge nacre
CB201A-12-2-3	207	1/4"	Group A	East Court, Str. A-16	Classic - Terminal	Bayal	1				Cervidae	deer	1	MC	prox - anterior frag	R	adult based on size	Mazama or small Odocoileus
CB201A-13-3-2	214	1/4"	Group A	East Court, Str. A-16	Classic - Terminal	Bayal	1				Mammalia, medium-large	unidentified mammal (size of deer or jaguar)	1	flat bone	frag			identifiable
CB201A-13-3-2	214	1/4"	Group A	East Court, Str. A-16	Classic - Terminal	Bayal	1				Mammalia, medium-large	unidentified mammal (size of deer or jaguar)	1	ribs	frag			most reconnect; fragmented
CB201A-13-3-2	214	1/4"	Group A	East Court, Str. A-16	Classic - Terminal	Bayal	1				Mammalia, medium-large	unidentified mammal (size of deer or jaguar)	1	diaphysis (shaft)	shaft frag
CB201A-13-4-1	414	1/4"	Group A	East Court, Str. A-16	Classic - Terminal	Bayal	1		1		Meleagris sp.	turkey	2	femur	shaft	L		probably Meleagris; checked at FLMNH
CB201A-13-4-2	436	1/4"	Group A	East Court, Str. A-16	Classic - Terminal	Bayal	1				Mammalia	unidentified mammal	1	UID	frag
CB201A-1-4-1	408	1/4"	Group A	East Court, Str. A-16	Classic - Terminal	Bayal	1				Mammalia	unidentified mammal	1	diaphysis (shaft)	shaft frag
CB201A-1-4-1	408	1/4"	Group A	East Court, Str. A-16	Classic - Terminal	Bayal	1				Odocoileus virginianus	white-tailed deer	1	tibia	distal shaft
CB201A-1-4-1	408	1/4"	Group A	East Court, Str. A-16	Classic - Terminal	Bayal	1		1		Pomacea flagellata	Central American apple snail	7	shell	frag
CB201A-1-4-2	440	1/4"	Group A	East Court, Str. A-16	Classic - Terminal	Bayal	1		1		Dasyprocta punctata	Central American agouti	1	femur	prox 1/3	R	unfused but large size
CB201A-1-4-2	440	1/4"	Group A	East Court, Str. A-16	Classic - Terminal	Bayal	3				Mammalia	unidentified mammal	1	diaphysis (shaft)	shaft frag
CB201A-1-4-2	440	1/4"	Group A	East Court, Str. A-16	Classic - Terminal	Bayal	1				Unionidae	river mussel	6	shell	frag			pink color; fragmented
CB201A-14-2-1	344	1/4"	Group A	East Court, Str. A-16	Classic - Terminal	Bayal	1				Vertebrata	unidentified vertebrate	10	diaphysis (shaft)	shaft frag			not idable
CB201A-14-3-1	394	1/4"	Group A	East Court, Str. A-16	Classic - Terminal	Bayal	2				Mammalia	unidentified mammal	1	diaphysis (shaft)	shaft frag
CB201A-14-3-1	394	1/4"	Group A	East Court, Str. A-16	Classic - Terminal	Bayal	1				Mammalia, small	unidentified mammal (size of bat or rat)	1	diaphysis (shaft)	unfused shaft for epiphysis		unfused
CB201A-14-3-1	394	1/4"	Group A	East Court, Str. A-16	Classic - Terminal	Bayal	1				Tayassuidae	peccary	1	radius	unfused prox shaft (~10%) below epiphysis	L	unfused - juvenile
CB201A-14-3-1	394	1/4"	Group A	East Court, Str. A-16	Classic - Terminal	Bayal	1				Vertebrata	unidentified vertebrate	10	UID	frag			possible vertebra of mammal (unfused)
CB201A-1-4-4	473	1/4"	Group A	East Court, Str. A-16	Classic - Terminal	Bayal	1				Mammalia	unidentified mammal	1	diaphysis (shaft)	shaft frag
CB201A-1-4-4	473	1/4"	Group A	East Court, Str. A-16	Classic - Terminal	Bayal	1		1		Testudines, medium-large size	unidentified turtle (size of river turtle)	3	scapula	scapula whole; missing coracoid	R		either very large Dermatemys mawii or large Chelydra
CB201A-1-4-4	473	1/4"	Group A	East Court, Str. A-16	Classic - Terminal	Bayal	1				Unionidae	river mussel	6	shell	anterior 1/3 of valve	R		fragmented
CB201A-1-4-4	473	1/4"	Group A	East Court, Str. A-16	Classic - Terminal	Bayal	1		1		Pomacea flagellata	Central American apple snail	7	shell	frag
CB201A-14-4-1	423	1/4"	Group A	East Court, Str. A-16	Classic - Terminal	Bayal	3				Mammalia, medium-large	unidentified mammal (size of deer or jaguar)	1	flat bone or mandible?	frag
CB201A-14-4-1	423	1/4"	Group A	East Court, Str. A-16	Classic - Terminal	Bayal	1				Mammalia, medium-small	unidentified mammal (size of dog or opossum)	1	rib	shaft
CB201A-14-4-4	477	1/4"	Group A	East Court, Str. A-16	Classic - Terminal	Bayal	1				Canidae?	dogs and foxes	1	canine	root
CB201A-14-4-4	477	1/4"	Group A	East Court, Str. A-16	Classic - Terminal	Bayal	1		1		Canis lupus familiaris	domestic dog	1	MCII	whole	R
CB201A-14-4-4	477	1/4"	Group A	East Court, Str. A-16	Classic - Terminal	Bayal	1				Unionidae	river mussel	6	shell	ventral margin			fragmented
CB201A-14-4-4	477	1/4"	Group A	East Court, Str. A-16	Classic - Terminal	Bayal	1		1		Pachychilus cf. glaphyrus	jute snail	7	shell	spire, missing body
CB201A-14-4-4	477	1/4"	Group A	East Court, Str. A-16	Classic - Terminal	Bayal	1		1		Pomacea flagellata	Central American apple snail	7	shell	frag
CB201A-14-4-5	509	1/4"	Group A	East Court, Str. A-16	Classic - Terminal	Bayal	1				Unionidae	river mussel	6	shell	frag
CB201A-1-4-5	489	1/4"	Group A	East Court, Str. A-16	Classic - Terminal	Bayal	1				Unionidae	river mussel	6	shell	margin
CB201A-1-4-5	489	1/4"	Group A	East Court, Str. A-16	Classic - Terminal	Bayal	1		1		Pomacea flagellata	Central American apple snail	7	shell	frag
CB201A-14-5-1	518	1/4"	Group A	East Court, Str. A-16	Classic - Late	Tepejilote 3	1				Odocoileus virginianus	white-tailed deer	1	phalanx 2	whole	RL/LM	older subadult (fusion line barely visible)
CB201A-14-5-2	523	1/4"	Group A	East Court, Str. A-16	Classic - Late	Tepejilote 3	1		1		Olivinae	olive snail	8	shell	body frag
CB201A-14-5-3	530	1/4"	Group A	East Court, Str. A-16	Classic - Late	Tepejilote 3	1		1		Pomacea flagellata	Central American apple snail	7	shell	almost whole
CB201A-18-2-1	269	1/4"	Group A	East Court, Str. A-16	Classic - Terminal	Bayal?	1		1		Dasyprocta punctata	Central American agouti	1	femur	prox end	R	fused - adult	rodent gnawing on edges
CB201A-19-3-1	276	1/4"	Group A	East Court, Str. A-16	Classic - Terminal	Bayal?	2				Mammalia	unidentified mammal	1	diaphysis (shaft)	shaft frag
CB201A-19-3-1	276	1/4"	Group A	East Court, Str. A-16	Classic - Terminal	Bayal?	1				Odocoileus virginianus	white-tailed deer	1	femur	distal epiphysis (partial - condyle)	L	subadult (large but unfused)
CB201A-19-3-1	276	1/4"	Group A	East Court, Str. A-16	Classic - Terminal	Bayal?	refits other humerus pieces in lot				Odocoileus virginianus	white-tailed deer	1	humerus	condyle - distal end	R	fused - adult	part of #277 and 278
CB201A-19-3-1	277	1/4"	Group A	East Court, Str. A-16	Classic - Terminal	Bayal?	1		1		Odocoileus virginianus	white-tailed deer	1	humerus	distal end of shaft, posterior	R	adult	part of #276 and 278
CB201A-19-3-1	278	1/4"	Group A	East Court, Str. A-16	Classic - Terminal	Bayal?	refits other humerus pieces in lot				Odocoileus virginianus	white-tailed deer	1	humerus	distal condyle	R	fused - adult	part of #276 and 277
CB201A-2-2-2	159	1/4"	Group A	East Court, Str. A-16	Classic - Terminal	Bayal	1				Mammalia, medium-large	unidentified mammal (size of deer or jaguar)	1	diaphysis (shaft)	shaft frag			probable tibia
CB201A-22-3-2	321	1/4"	Group A	East Court, Str. A-16	Classic - Terminal	Bayal?	1				Mammalia	unidentified mammal	1	diaphysis (shaft)	shaft frag
CB201A-23-1-1	339	1/4"	Group A	East Court, Str. A-16	Classic - Terminal	Bayal	1				Cuniculus paca	lowland paca	1	incisor	enamel
CB201A-23-1-1	339	1/4"	Group A	East Court, Str. A-16	Classic - Terminal	Bayal	1			cf	Urocyon cinereoargenteus	gray fox	1	mandible	posterior frag, no teeth	R
CB201A-23-1-1	339	1/4"	Group A	East Court, Str. A-16	Classic - Terminal	Bayal	1				Aves, medium-large	unidentified bird (size of a turkey)	2	femur or ulna	shaft
CB201A-23-2-1	368	1/4"	Group A	East Court, Str. A-16	Classic - Terminal	Bayal	1				Dasyprocta punctata	Central American agouti	1	femur	prox 2/3 of shaft	L	adult	rodent gnawing
CB201A-23-2-1	368	1/4"	Group A	East Court, Str. A-16	Classic - Terminal	Bayal	1				Mammalia, medium-large	unidentified mammal (size of deer or jaguar)	1	diaphysis (shaft)	shaft frag
CB201A-25-3-3	309	1/4"	Group A	East Court, Str. A-16	Classic - Terminal	Bayal?	1				Mammalia	unidentified mammal	1	metapodial?	shaft
CB201A-26-1-1	306	1/4"	Group A	East Court, Str. A-16	Classic - Terminal	Bayal?	1				Mammalia, medium-large	unidentified mammal (size of deer or jaguar)	1	diaphysis (shaft)	shaft frag
CB201A-29-4-1	432	1/4"	Group A	East Court, Str. A-16	Classic - Terminal	Bayal	1				Mammalia	unidentified mammal	1	diaphysis (shaft)	shaft frag
CB201A-29-4-1	432	1/4"	Group A	East Court, Str. A-16	Classic - Terminal	Bayal	1				Mammalia, medium-large	unidentified mammal (size of deer or jaguar)	1	rib	shaft
CB201A-29-4-2	464	1/4"	Group A	East Court, Str. A-16	Classic - Terminal	Bayal	1				Aves, medium-large	unidentified bird (size of a turkey)	2	femur?	posterior shaft frag
CB201A-29-4-3	483	1/4"	Group A	East Court, Str. A-16	Classic - Terminal	Bayal	1		1		Pomacea flagellata	Central American apple snail	7	shell	frag
CB201A-30-10-1	630	1/4"	Group A	East Court, Str. A-16	Preclassic - Middle (early)	Real Xe 3	1		1		Unionidae	river mussel	6	shell	umbo, hinge, fragments	L
CB201A-30-10-2	634	1/4"	Group A	East Court, Str. A-16	Preclassic - Middle (early)	Real Xe 3	1				Unionidae	river mussel	6	shell	posterior frags	R		fragmented
CB201A-30-10-5	639	1/4"	Group A	East Court, Str. A-16	Preclassic - Middle (early)	Real Xe 3	1		1		Unionidae	river mussel	6	shell	posterior frag	L
CB201A-30-10-6	645	1/4"	Group A	East Court, Str. A-16	Preclassic - Middle (early)	Real Xe 3	1				Unionidae	river mussel	6	shell	anterior 1/3 of valve	R		fragmented - different size than other in same lot
CB201A-30-10-6	645	1/4"	Group A	East Court, Str. A-16	Preclassic - Middle (early)	Real Xe 3	1		1		Unionidae	river mussel	6	shell	anterior 1/4 of valve and parital posterior	L
CB201A-30-10-6	645	1/4"	Group A	East Court, Str. A-16	Preclassic - Middle (early)	Real Xe 3	1		1		Pomacea flagellata	Central American apple snail	7	shell	frag
CB201A-30-10-7	35 - B11	floatation - 1mm	Group A	East Court, Str. A-16	Preclassic - Middle (early)	Real Xe 3	1				Actinopterygii	unidentified bony fish	5	cranium	frag
CB201A-30-10-7	35 - B11	floatation - 2mm	Group A	East Court, Str. A-16	Preclassic - Middle (early)	Real Xe 3	1				Unionidae	river mussel	6	shell	nacre frags			fragmented
CB201A-30-10-7	35 - B11	floatation - 2mm	Group A	East Court, Str. A-16	Preclassic - Middle (early)	Real Xe 3	1				Vertebrata	unidentified vertebrate	10	UID	frag
CB201A-30-10-8	646	1/4"	Group A	East Court, Str. A-16	Preclassic - Middle (early)	Real Xe 3	1		1	cf	Unionidae	river mussel	6	shell	anterior half	L		fragmented
CB201A-30-10-9	650	1/4"	Group A	East Court, Str. A-16	Preclassic - Middle (early)	Real Xe 3	1				Unionidae	river mussel	6	shell	frag
CB201A-30-10-9	652	1/4"	Group A	East Court, Str. A-16	Preclassic - Middle (early)	Real Xe 3	1				Unionidae	river mussel	6	shell	margin (difficult to tell which)	?		large piece
CB201A-30-10-9	652	1/4"	Group A	East Court, Str. A-16	Preclassic - Middle (early)	Real Xe 3	1		1		Unionidae	river mussel	6	shell	umbo, anterior/posterior frags	L		fragmented
CB201A-30-1-1	353	1/4"	Group A	East Court, Str. A-16	Classic - Terminal	Bayal	1			cf	Philander opossum	gray four-eyed opossum	1	canine	whole
CB201A-30-1-1	353	1/4"	Group A	East Court, Str. A-16	Classic - Terminal	Bayal	1				Aves, small	unidentified bird (size of a quail or dove)	2	carpometacarpus	whole	R		similar to Colinus, but larger
CB201A-30-1-1	353	1/4"	Group A	East Court, Str. A-16	Classic - Terminal	Bayal	1			cf	Meleagris sp.	turkey	2	phalanx 3	whole
CB201A-30-1-1	353	1/4"	Group A	East Court, Str. A-16	Classic - Terminal	Bayal	1			cf	Meleagris sp?	turkey?	2	humerus	shaft	L		does not seem to be Crax
CB201A-30-1-1	353	1/4"	Group A	East Court, Str. A-16	Classic - Terminal	Bayal	1				Vertebrata	unidentified vertebrate	10	rib or metapodial or furculum?	shaft
CB201A-30-11-1	658	1/4"	Group A	East Court, Str. A-16	Preclassic - Middle (early)	Real Xe 3	1				Unionidae	river mussel	6	shell	umbo	R
CB201A-30-11-1	658	1/4"	Group A	East Court, Str. A-16	Preclassic - Middle (early)	Real Xe 3	1				Vertebrata	unidentified vertebrate	10	UID	frag			cancellous bone
CB201A-30-11-2	663	1/4"	Group A	East Court, Str. A-16	Preclassic - Middle (early)	Real Xe 3	2		2		Pomacea flagellata	Central American apple snail	7	shell	frag			fragmented
CB201A-30-11-4	668	1/4"	Group A	East Court, Str. A-16	Preclassic - Middle (early)	Real Xe 3	4		4		Pomacea flagellata	Central American apple snail	7	shell	frag			fragmented
CB201A-30-2-1	357	1/4"	Group A	East Court, Str. A-16	Classic - Terminal	Bayal	1				Mammalia, medium-small	unidentified mammal (size of dog or opossum)	1	rib	shaft
CB201A-30-2-1	357	1/4"	Group A	East Court, Str. A-16	Classic - Terminal	Bayal	1			cf	Philander opossum	gray four-eyed opossum	1	canine	almost whole			eroded
CB201A-30-2-1	357	1/4"	Group A	East Court, Str. A-16	Classic - Terminal	Bayal	1				Tayassuidae	peccary	1	carpal/tarsal	whole		juvenile? (small)
CB201A-30-2-1	357	1/4"	Group A	East Court, Str. A-16	Classic - Terminal	Bayal	1		1		Tayassuidae	peccary	1	phalanx 1	almost whole		juvenile - unfused prox, small size
CB201A-30-2-1	357	1/4"	Group A	East Court, Str. A-16	Classic - Terminal	Bayal	1				Tayassuidae	peccary	1	phalanx 2	almost whole		juvenile - unfused prox, small size
CB201A-30-2-1	357	1/4"	Group A	East Court, Str. A-16	Classic - Terminal	Bayal	1				Tayassuidae	peccary	1	phalanx 3	almost whole		juvenile - unfused prox, small size
CB201A-30-2-1	357	1/4"	Group A	East Court, Str. A-16	Classic - Terminal	Bayal	1				Tayassuidae	peccary	1	phalanx 3	almost whole		juvenile - unfused prox, small size
CB201A-30-2-1	357	1/4"	Group A	East Court, Str. A-16	Classic - Terminal	Bayal	1				Tayassuidae	peccary	1	tibia	distal shaft	R	juvenile - unfused, small size	fragmented
CB201A-30-3-1	399	1/4"	Group A	East Court, Str. A-16	Classic - Terminal	Bayal	1				Odocoileus virginianus	white-tailed deer	1	lumbar vertebra	centrum, arch, missing transverse processes		fused but small size (smaller than unfused subadults in FLMNH, but significantly bigger than fused Mazamas)	rodent gnawing on arch, centrum; small Odoc (not Mazama)
CB201A-30-3-1	399	1/4"	Group A	East Court, Str. A-16	Classic - Terminal	Bayal	1				Vertebrata	unidentified vertebrate	10	UID	frag
CB201A-30-4-1	418	1/4"	Group A	East Court, Str. A-16	Classic - Terminal	Bayal	1				Mammalia	unidentified mammal	1	UID	frags			fragmented
CB201A-30-4-1	418	1/4"	Group A	East Court, Str. A-16	Classic - Terminal	Bayal	1				Mammalia, medium-large	unidentified mammal (size of deer or jaguar)	1	diaphysis (shaft)	shaft frag
CB201A-30-4-1	418	1/4"	Group A	East Court, Str. A-16	Classic - Terminal	Bayal	1				Odocoileus virginianus	white-tailed deer	1	metapodial (probably MC)	frag
CB201A-30-4-1	418	1/4"	Group A	East Court, Str. A-16	Classic - Terminal	Bayal	1			cf	Odocoileus virginianus	white-tailed deer	1	patella	partial			eroded
CB201A-30-4-1	418	1/4"	Group A	East Court, Str. A-16	Classic - Terminal	Bayal	1				Odocoileus virginianus	white-tailed deer	1	tibia	prox frags	R	fused - adult	fragmented
CB201A-30-4-2	449	1/4"	Group A	East Court, Str. A-16	Classic - Terminal	Bayal	1				Cervidae	deer	1	metapodial	anterior shaft frag
CB201A-30-4-2	449	1/4"	Group A	East Court, Str. A-16	Classic - Terminal	Bayal	3				Mammalia	unidentified mammal	1	diaphysis (shaft)	shaft frag
CB201A-30-4-2	449	1/4"	Group A	East Court, Str. A-16	Classic - Terminal	Bayal	1				Odocoileus virginianus	white-tailed deer	1	phalanx 1	distal 75%	RM/LL
CB201A-30-4-2	449	1/4"	Group A	East Court, Str. A-16	Classic - Terminal	Bayal	1		1		Unionidae	river mussel	6	shell	frag	L		fragmented
CB201A-30-4-4	497	1/4"	Group A	East Court, Str. A-16	Classic - Terminal	Bayal	2		2		Pomacea flagellata	Central American apple snail	7	shell	frag
CB201A-30-4-7	513	1/4"	Group A	East Court, Str. A-16	Classic - Terminal	Bayal	1				Carnivora	carnivore	1	metapodial	proximal half
CB201A-30-4-7	513	1/4"	Group A	East Court, Str. A-16	Classic - Terminal	Bayal	4				Mammalia	unidentified mammal	1	UID	frag
CB201A-30-4-7	513	1/4"	Group A	East Court, Str. A-16	Classic - Terminal	Bayal	1				Mammalia, medium-large	unidentified mammal (size of deer or jaguar)	1	flat bone (worked)	shaft?			fragmented
CB201A-30-4-7	513	1/4"	Group A	East Court, Str. A-16	Classic - Terminal	Bayal	1		1		Odocoileus virginianus	white-tailed deer	1	calcaneus	proximal 80%	L	subadult - unfused but large
CB201A-30-4-7	513	1/4"	Group A	East Court, Str. A-16	Classic - Terminal	Bayal	1			cf	Odocoileus virginianus	white-tailed deer	1	tibia?	shaft			probably Odoc
CB201A-30-4-7	513	1/4"	Group A	East Court, Str. A-16	Classic - Terminal	Bayal	1		1	cf	Unionidae	river mussel	6	shell	hinge region, frag	L
CB201A-30-4-7	513	1/4"	Group A	East Court, Str. A-16	Classic - Terminal	Bayal	1		1		Orthalicus princeps	princess cone snail	9	shell	body frag
CB201A-30-5-10	568	1/4"	Group A	East Court, Str. A-16	Preclassic - Middle (late)	Escoba 3	1				Unionidae	river mussel	6	shell	ventral margin			fragmented
CB201A-30-5-10	568	1/4"	Group A	East Court, Str. A-16	Preclassic - Middle (late)	Escoba 3	7		7		Pomacea flagellata	Central American apple snail	7	shell	frag			fragmented
CB201A-30-5-10	568	1/4"	Group A	East Court, Str. A-16	Preclassic - Middle (late)	Escoba 3	1				Vertebrata	unidentified vertebrate	10	diaphysis (shaft)	shaft frag			seems reptilian (shaft is cancellous bone, not hollow)
CB201A-30-5-4	544	1/4"	Group A	East Court, Str. A-16	Classic - Late	Tepejilote 3	1		1		Pomacea flagellata	Central American apple snail	7	shell	whole
CB201A-30-5-6	554	1/4"	Group A	East Court, Str. A-16	Classic - Late	Tepejilote 3	1		1		Unionidae	river mussel	6	shell	hinge	R
CB201A-30-5-7	558	1/4"	Group A	East Court, Str. A-16	Preclassic - Middle (late)	Escoba 3	1			cf	Canis lupus familiaris	domestic dog	1	femur	shaft	R		split
CB201A-30-5-7	558	1/4"	Group A	East Court, Str. A-16	Preclassic - Middle (late)	Escoba 3	1		1		Unionidae	river mussel	6	shell	anterior margin	L
CB201A-30-6-1	573	1/4"	Group A	East Court, Str. A-16	Preclassic - Middle (middle-late)	Escoba 2	1		1		Unionidae	river mussel	6	shell	anterior frags	L		fragmented
CB201A-30-6-2	578	1/4"	Group A	East Court, Str. A-16	Preclassic - Middle (middle-late)	Escoba 2	1		1		Pomacea flagellata	Central American apple snail	7	shell	frag
CB201A-30-6-3	581	1/4"	Group A	East Court, Str. A-16	Preclassic - Middle (middle-late)	Escoba 2	1				Unionidae	river mussel	6	shell	frag			mostly powder
CB201A-30-6-4	583	1/4"	Group A	East Court, Str. A-16	Preclassic - Middle (middle-late)	Escoba 2	2		1		Unionidae	river mussel	6	shell	one anterior half of valve, one posterior half	one R, one L		fragmented
CB201A-30-6-4	583	1/4"	Group A	East Court, Str. A-16	Preclassic - Middle (middle-late)	Escoba 2	3		3		Pomacea flagellata	Central American apple snail	7	shell	almost whole			fragmented
CB201A-30-6-4	583	1/4"	Group A	East Court, Str. A-16	Preclassic - Middle (middle-late)	Escoba 2	7				Vertebrata	unidentified vertebrate	10	diaphysis (shaft)	shaft frag
CB201A-30-6-5	587	1/4"	Group A	East Court, Str. A-16	Preclassic - Middle (middle-late)	Escoba 2	1				Unionidae	river mussel	6	shell	umbo	R		fragmented
CB201A-30-7-1	589	1/4"	Group A	East Court, Str. A-16	Preclassic - Middle (middle-late)	Escoba 2	10		10		Pomacea flagellata	Central American apple snail	7	shell	5 almost whole, others frags			2 very large (6-7 cm wide) pomacea; fragmented
CB201A-30-7-2	595	1/4"	Group A	East Court, Str. A-16	Preclassic - Middle (middle-late)	Escoba 2	3		3		Pomacea flagellata	Central American apple snail	7	shell	1 almost whole, others frags			fragmented
CB201A-30-7-4	598	1/4"	Group A	East Court, Str. A-16	Preclassic - Middle (middle-late)	Escoba 1	5		5		Pomacea flagellata	Central American apple snail	7	shell	4 almost whole			fragmented
CB201A-30-7-5	601	1/4"	Group A	East Court, Str. A-16	Preclassic - Middle (middle-late)	Escoba 1	1				Unionidae	river mussel	6	shell	ventral margin
CB201A-30-7-5	601	1/4"	Group A	East Court, Str. A-16	Preclassic - Middle (middle-late)	Escoba 1	5		5		Pomacea flagellata	Central American apple snail	7	shell	3 almost whole, others frags			fragmented
CB201A-30-7-6	605	1/4"	Group A	East Court, Str. A-16	Preclassic - Middle (middle-late)	Escoba 1	2				Unionidae	river mussel	6	shell	almost whole valves	both R		small; fragmented
CB201A-30-7-6	605	1/4"	Group A	East Court, Str. A-16	Preclassic - Middle (middle-late)	Escoba 1	12		12		Pomacea flagellata	Central American apple snail	7	shell	~8 almost whole			one very large shell (several cm wide); most fragmented
CB201A-30-8-3	612	1/4"	Group A	East Court, Str. A-16	Preclassic - Middle (early)	Real Xe 3	3		1		Unionidae	river mussel	6	shell	2 anterior halves of valves, 2 posterior frags	2R, 1 L		fragmented
CB201A-30-9-1	617	1/4"	Group A	East Court, Str. A-16	Preclassic - Middle (early)	Real Xe 3	1		1		Pomacea flagellata	Central American apple snail	7	shell	almost whole
CB201A-30-9-2	620	1/4"	Group A	East Court, Str. A-16	Preclassic - Middle (early)	Real Xe 3	1				Unionidae	river mussel	6	shell	posterior frag near hinge	R
CB201A-30-9-7	627	1/4"	Group A	East Court, Str. A-16	Preclassic - Middle (early)	Real Xe 3	1		1		Unionidae	river mussel	6	shell	posterior margin	L		fragmented
CB201A-31-1-1	348	1/4"	Group A	East Court, Str. A-16	Classic - Terminal	Bayal	1		1		Cuniculus paca	lowland paca	1	incisor (lower)	whole	R	adult
CB201A-31-1-1	348	1/4"	Group A	East Court, Str. A-16	Classic - Terminal	Bayal	1				Vertebrata	unidentified vertebrate	10	UID	shaft			eroded
CB201A-31-2-1	360	1/4"	Group A	East Court, Str. A-16	Classic - Terminal	Bayal	3				Mammalia	unidentified mammal	1	diaphysis (shaft)	shaft frag
CB201A-31-2-1	360	1/4"	Group A	East Court, Str. A-16	Classic - Terminal	Bayal	1				Philander opossum	gray four-eyed opossum	1	humerus	~95%, missing ends	R		rodent gnawed
CB201A-31-2-1	360	1/4"	Group A	East Court, Str. A-16	Classic - Terminal	Bayal	1		1		Potos flavus	kinkajou	1	mandible	missing teeth, ramus	R	younger subadult/juvenile (molars still erupting)
CB201A-31-2-1	360	1/4"	Group A	East Court, Str. A-16	Classic - Terminal	Bayal	4				Aves	unidentified bird	2	diaphysis (shaft)	shaft frag
CB201A-31-2-1	360	1/4"	Group A	East Court, Str. A-16	Classic - Terminal	Bayal	1				Aves, medium-large	unidentified bird (size of a turkey)	2	phalanx 1	whole
CB201A-31-2-1	360	1/4"	Group A	East Court, Str. A-16	Classic - Terminal	Bayal	1				Aves, medium-small	unidentified bird (size of a duck or hawk)	2	femur	shaft			checked at FLMNH
CB201A-31-2-1	360	1/4"	Group A	East Court, Str. A-16	Classic - Terminal	Bayal	1				Aves, medium-small	unidentified bird (size of a duck or hawk)	2	phalanx 1	whole
CB201A-31-2-1	360	1/4"	Group A	East Court, Str. A-16	Classic - Terminal	Bayal	1				Aves, medium-small	unidentified bird (size of a duck or hawk)	2	rib	shaft
CB201A-31-2-1	360	1/4"	Group A	East Court, Str. A-16	Classic - Terminal	Bayal	1				Aves, medium-small	unidentified bird (size of a duck or hawk)	2	tarsometatarsus	distal 1/4			checked at FLMNH
CB201A-31-2-1	360	1/4"	Group A	East Court, Str. A-16	Classic - Terminal	Bayal	1		1		Aves, medium-small	unidentified bird (size of a duck or hawk)	2	tarsometatarsus	prox half	R		similar to Porphyrula (checked at FLMNH)
CB201A-31-2-1	360	1/4"	Group A	East Court, Str. A-16	Classic - Terminal	Bayal	1		1		Aves, medium-small	unidentified bird (size of a duck or hawk)	2	tarsometatarsus	prox half	R		similar to Porphyrula (checked at FLMNH)
CB201A-31-2-1	360	1/4"	Group A	East Court, Str. A-16	Classic - Terminal	Bayal	1				Aves, medium-small	unidentified bird (size of a duck or hawk)	2	tarsometatarsus	shaft			similar to Porphyrula (checked at FLMNH)
CB201A-31-2-1	360	1/4"	Group A	East Court, Str. A-16	Classic - Terminal	Bayal	1				Aves, medium-small	unidentified bird (size of a duck or hawk)	2	tibiotarsus	distal half, broken/eroded epiphysis			possible small galliform - Colinus?; checked at FLMNH
CB201A-31-2-1	360	1/4"	Group A	East Court, Str. A-16	Classic - Terminal	Bayal	1		1		Aves, small	unidentified bird (size of a quail or dove)	2	radius	prox half			checked at FLMNH, unsure
CB201A-31-2-1	360	1/4"	Group A	East Court, Str. A-16	Classic - Terminal	Bayal	1				Galliformes	turkey, quail, or guan-type bird	2	radius	prox half			Aves, medium-small, similar to Penelope but slightly smaller/narrower; checked at FLMNH
CB201A-31-2-1	360	1/4"	Group A	East Court, Str. A-16	Classic - Terminal	Bayal	1				Galliformes	turkey, quail, or guan-type bird	2	radius (possibly part of other radius)	distal			Aves, medium-small, similar to Penelope but slightly smaller/narrower; checked at FLMNH
CB201A-31-2-1	360	1/4"	Group A	East Court, Str. A-16	Classic - Terminal	Bayal	1				Galliformes	turkey, quail, or guan-type bird	2	tarsometatarsus	shaft			Aves, medium-small, similar to Penelope but slightly smaller/narrower (checked at FLMNH)
CB201A-31-2-1	360	1/4"	Group A	East Court, Str. A-16	Classic - Terminal	Bayal	1		1	cf	Meleagris sp?	turkey?	2	humerus	distal half		juvenile
CB201A-31-2-1	360	1/4"	Group A	East Court, Str. A-16	Classic - Terminal	Bayal	1			cf	Meleagris sp?	turkey?	2	ulna	prox 20%	R
CB201A-31-3-1	384	1/4"	Group A	East Court, Str. A-16	Classic - Terminal	Bayal	1				Aves, medium-small	unidentified bird (size of a duck or hawk)	2	femur	shaft	R		similar to Amazona (checked at FLMNH)
CB201A-31-3-1	384	1/4"	Group A	East Court, Str. A-16	Classic - Terminal	Bayal	1				Galliformes	turkey, quail, or guan-type bird	2	ulna	shaft	L		eroded; Meleagris or Crax
CB201A-3-2-1	121	1/4"	Group A	East Court, Str. A-16	Classic - Terminal	Tepejilote-Bayal (mixed collapse layer)	1		1	cf	Penelope purpurascens	crested guan	2	diaphysis (shaft)	shaft frag			rodent gnawing along edges
CB201A-3-2-1	121	1/4"	Group A	East Court, Str. A-16	Classic - Terminal	Tepejilote-Bayal (mixed collapse layer)	1			cf	Penelope purpurascens	crested guan	2	tarsometatarsus	distal half of shaft, but missing epiphysis	R	adult based on size	rodent gnawing along edges
CB201A-3-2-1	121	1/4"	Group A	East Court, Str. A-16	Classic - Terminal	Tepejilote-Bayal (mixed collapse layer)	1			cf	Penelope purpurascens	crested guan	2	tibiotarsus	shaft	R	adult size	rodent gnawing along edges; probably part of other tibiotarsus piece but does not refit; ID at FLMNH
CB201A-3-2-1	121	1/4"	Group A	East Court, Str. A-16	Classic - Terminal	Tepejilote-Bayal (mixed collapse layer)	1			cf	Penelope purpurascens	crested guan	2	tibiotarsus	distal half of shaft, but missing epiphysis	R	adult size	rodent gnawing along edges; probably part of other tibiotarsus piece but does not refit; ID at FLMNH
CB201A-32-1-1	375	1/4"	Group A	East Court, Str. A-16	Classic - Terminal	Bayal	2				Mammalia	unidentified mammal	1	UID	frag			eroded
CB201A-32-1-1	375	1/4"	Group A	East Court, Str. A-16	Classic - Terminal	Bayal	1		1		Procyon lotor	raccoon	1	ulna	prox - olecranon/trochlear and coronoid process region	R		not Nasua
CB201A-32-3-1	381	1/4"	Group A	East Court, Str. A-16	Classic - Terminal	Bayal	1				Cuniculus paca	lowland paca	1	humerus	distal 1/3	R	adult
CB201A-32-3-1	381	1/4"	Group A	East Court, Str. A-16	Classic - Terminal	Bayal	1				Vertebrata	unidentified vertebrate	10	diaphysis (shaft)	shaft frag			could be Aves tarsometatarsus shaft
CB201A-33-1-1	372	1/4"	Group A	East Court, Str. A-16	Classic - Terminal	Bayal	1				Mammalia	unidentified mammal	1	cranium	parietal?
CB201A-33-1-1	372	1/4"	Group A	East Court, Str. A-16	Classic - Terminal	Bayal	3				Mammalia	unidentified mammal	1	diaphysis (shaft)	shaft frag
CB201A-33-1-1	372	1/4"	Group A	East Court, Str. A-16	Classic - Terminal	Bayal	1				Aves	unidentified bird	2	humerus?	shaft
CB201A-34-1-1	379	1/4"	Group A	East Court, Str. A-16	Classic - Terminal	Bayal	5		1		Philander opossum	gray four-eyed opossum	1	mandibles (2 sides), 2 molars, 1 canine	frag of mandible, anterior portion	L and R
CB201A-34-4-1	458	1/4"	Group A	East Court, Str. A-16	Classic - Terminal	Bayal	2				Mammalia, medium-large	unidentified mammal (size of deer or jaguar)	1	diaphysis (shaft)	shaft frag			UID shaft frags
CB201A-34-4-1	458	1/4"	Group A	East Court, Str. A-16	Classic - Terminal	Bayal	1				Unionidae	river mussel	6	shell	ventral margin	R
CB201A-34-4-1	458	1/4"	Group A	East Court, Str. A-16	Classic - Terminal	Bayal	1		1		Pomacea flagellata	Central American apple snail	7	shell	whole
CB201A-34-4-2	494	1/4"	Group A	East Court, Str. A-16	Classic - Terminal	Bayal	1				Urocyon cinereoargenteus	gray fox	1	mandible	~90%, no teeth (one root intact)	L
CB201A-34-4-2	494	1/4"	Group A	East Court, Str. A-16	Classic - Terminal	Bayal	1				Unionidae	river mussel	6	shell	frag
CB201A-34-4-2	494	1/4"	Group A	East Court, Str. A-16	Classic - Terminal	Bayal	1		1		Pachychilus cf. glaphyrus	jute snail	7	shell	all but apex
CB201A-34-4-2	494	1/4"	Group A	East Court, Str. A-16	Classic - Terminal	Bayal	1		1		Pomacea flagellata	Central American apple snail	7	shell	frag			fragmented
CB201A-35-2-1	534	1/4"	Group A	East Court, Str. A-16	Classic - Terminal	Bayal	1				Odocoileus virginianus	white-tailed deer	1	cranium	occipital frags, both temporals, misc other pieces (mostly basioccipital)			most of posterior half of skull and underside; fragmented (~20 large pieces)
CB201A-5-3-1	200	1/4"	Group A	East Court, Str. A-16	Classic - Terminal	Tepejilote-Bayal (mixed collapse layer)	1				Odocoileus virginianus	white-tailed deer	1	MT	distal right condyle		adult
CB201A-6-2-1	118	1/4"	Group A	East Court, Str. A-16	Classic - Terminal	Tepejilote-Bayal (mixed collapse layer)	1		1		Unionidae	river mussel	6	shell	umbo	L
CB201A-8-2-1	152	1/4"	Group A	East Court, Str. A-16	Classic - Terminal	Tepejilote-Bayal (mixed collapse layer)	1				Vertebrata	unidentified vertebrate	10	UID	frag
CB201A-9-2-2	166	1/4"	Group A	East Court, Str. A-16	Classic - Terminal	Tepejilote-Bayal (mixed collapse layer)	1				Mammalia, medium-large	unidentified mammal (size of deer or jaguar)	1	diaphysis (shaft)	shaft frag
CB201A-9-3-1	176	1/4"	Group A	East Court, Str. A-16	Classic - Terminal	Tepejilote-Bayal (mixed collapse layer)	1		1		Gastropoda, marine	unidentified marine snail	8	shell	UID
CB201B-10-5-3	261	1/4"	Group A	East Court, south of Str. A-15	Classic - Late	Tepejilote 2	1				Mammalia	unidentified mammal	1	undetermined frag	frag
CB201B-10-5-3	262	1/4"	Group A	East Court, south of Str. A-15	Classic - Late	Tepejilote 2	1		1		Pachychilus cf. glaphyrus	jute snail	7	shell	~80%
CB201B-11-1-2	342	1/4"	Group A	East Court, south of Str. A-15	Classic - Terminal	Bayal	1		1		Urocyon cinereoargenteus	gray fox	1	canine (lower)	whole	L
CB201B-11-1-2	342	1/4"	Group A	East Court, south of Str. A-15	Classic - Terminal	Bayal	1				Urocyon cinereoargenteus	gray fox	1	canine (lower)	almost whole	R		split, fits together
CB201B-11-1-2	342	1/4"	Group A	East Court, south of Str. A-15	Classic - Terminal	Bayal	1				Urocyon cinereoargenteus	gray fox	1	canine (upper)	mostly enamel			split, fits together
CB201B-11-4-1	256	1/4"	Group A	East Court, south of Str. A-15	Classic - Terminal	Bayal	1			cf	Philander opossum	gray four-eyed opossum	1	humerus	shaft
CB201B-11-4-1	256	1/4"	Group A	East Court, south of Str. A-15	Classic - Terminal	Bayal	1			cf	Philander opossum	gray four-eyed opossum	1	mandible and 2 molars, 1 premolar	anterior half	R	juvenile or younger subadult? (very small/teeth mostly developed)
CB201B-11-4-1	256	1/4"	Group A	East Court, south of Str. A-15	Classic - Terminal	Bayal	1				Testudines	unidentified turtle	3	plastron	frag
CB201B-11-5-1	272	1/4"	Group A	East Court, south of Str. A-15	Classic - Late	Tepejilote 2	1				Unionidae	river mussel	6	shell	hinge	R
CB201B-11-5-2	285	1/4"	Group A	East Court, south of Str. A-15	Classic - Late	Tepejilote 2	2				Mammalia, medium-large	unidentified mammal (size of deer or jaguar)	1	diaphysis (shaft)	shaft frag
CB201B-11-5-3	317	1/4"	Group A	East Court, south of Str. A-15	Classic - Late	Tepejilote 2	1				Unionidae	river mussel	6	shell	hinge	R?
CB201B-11-5-4	376	1/4"	Group A	East Court, south of Str. A-15	Classic - Late	Tepejilote 2	5				Mammalia	unidentified mammal	1	UID	frag			probably part of Homo sapiens femur; fragmented
CB201B-11-5-4	376	1/4"	Group A	East Court, south of Str. A-15	Classic - Late	Tepejilote 2	1		1		Anura	frog or toad	4	innominate	prox 1/3	L
CB201B-11-5-4	376	1/4"	Group A	East Court, south of Str. A-15	Classic - Late	Tepejilote 2	1		1		Unionidae	river mussel	6	shell	mostly umbos and anterior margins	L		fragmented
CB201B-11-5-4	376	1/4"	Group A	East Court, south of Str. A-15	Classic - Late	Tepejilote 2	1		1		Pomacea flagellata	Central American apple snail	7	shell	frag
CB201B-11-5-5	394	1/4"	Group A	East Court, south of Str. A-15	Classic - Late	Tepejilote 2	1				Vertebrata	unidentified vertebrate	10	UID	frag
CB201B-11-5-6	409	1/4"	Group A	East Court, south of Str. A-15	Classic - Late	Tepejilote 2	1				Carnivora	carnivore	1	humerus	upper portion of shaft, near prox			possibly canis or felid
CB201B-11-5-6	409	1/4"	Group A	East Court, south of Str. A-15	Classic - Late	Tepejilote 2	1				Mammalia, medium-large	unidentified mammal (size of deer or jaguar)	1	rib	shaft frag
CB201B-11-5-6	409	1/4"	Group A	East Court, south of Str. A-15	Classic - Late	Tepejilote 2	1				Mammalia, medium-large	unidentified mammal (size of deer or jaguar)	1	tibia	shaft			possibly human or deer; ~7 fragmented
CB201B-11-5-6	409	1/4"	Group A	East Court, south of Str. A-15	Classic - Late	Tepejilote 2	1				Unionidae	river mussel	6	shell	frag
CB201B-11-6-1	447	1/4"	Group A	East Court, south of Str. A-15	Classic - Early	Junco 3	2				Mammalia, medium-large	unidentified mammal (size of deer or jaguar)	1	diaphysis (shaft)	shaft frag
CB201B-11-6-2	487	1/4"	Group A	East Court, south of Str. A-15	Classic - Late	Tepejilote 1	1		1		Pomacea flagellata	Central American apple snail	7	shell	frag
CB201B-11-6-2	487	1/4"	Group A	East Court, south of Str. A-15	Classic - Late	Tepejilote 1	1				Vertebrata	unidentified vertebrate	10	UID	frag			tiny frag
CB201B-11-6-4	506	1/4"	Group A	East Court, south of Str. A-15	Classic - Early	Junco 3	4				Mammalia	unidentified mammal	1	diaphysis (shaft)	shaft frag
CB201B-11-6-4	506	1/4"	Group A	East Court, south of Str. A-15	Classic - Early	Junco 3	1		1		Pomacea flagellata	Central American apple snail	7	shell	frag
CB201B-11-7-10	747	1/4"	Group A	East Court, south of Str. A-15	Preclassic - Middle (middle-late)	Escoba 3	1				Unionidae	river mussel	6	shell	anterior margin	R
CB201B-11-7-10	747	1/4"	Group A	East Court, south of Str. A-15	Preclassic - Middle (middle-late)	Escoba 3	1		1		Pomacea flagellata	Central American apple snail	7	shell	frag
CB201B-11-7-12	762	1/4"	Group A	East Court, south of Str. A-15	Preclassic - Middle (middle-late)	Escoba 3	1		1	cf	Unionidae	river mussel	6	shell	anterior margins	L		fragmented
CB201B-11-7-12	762	1/4"	Group A	East Court, south of Str. A-15	Preclassic - Middle (middle-late)	Escoba 3	1		1		Pomacea flagellata	Central American apple snail	7	shell	almost whole
CB201B-11-7-12	762	1/4"	Group A	East Court, south of Str. A-15	Preclassic - Middle (middle-late)	Escoba 3	1		1		Bulimulus sp.	terrestrial cone snail	9	shell	whole
CB201B-11-7-2	533	1/4"	Group A	East Court, south of Str. A-15	Preclassic - Middle (middle-late)	Escoba 3	1				Unionidae	river mussel	6	shell	frag			powder
CB201B-11-7-2	533	1/4"	Group A	East Court, south of Str. A-15	Preclassic - Middle (middle-late)	Escoba 3	1		1		Pomacea flagellata	Central American apple snail	7	shell	frag
CB201B-11-7-4	564	1/4"	Group A	East Court, south of Str. A-15	Preclassic - Middle (middle-late)	Escoba 3	1		1		Unionidae	river mussel	6	shell	2 connected umbos, frags	L and R
CB201B-11-7-4	564	1/4"	Group A	East Court, south of Str. A-15	Preclassic - Middle (middle-late)	Escoba 3	1		1		Pomacea flagellata	Central American apple snail	7	shell	frag
CB201B-11-7-5	611	1/4"	Group A	East Court, south of Str. A-15	Preclassic - Middle (middle-late)	Escoba 3	4		4		Pomacea flagellata	Central American apple snail	7	shell	frag
CB201B-11-7-6	640	1/4"	Group A	East Court, south of Str. A-15	Preclassic - Middle (middle-late)	Escoba 3	1				Mammalia, medium-large	unidentified mammal (size of deer or jaguar)	1	diaphysis (shaft)	shaft frag
CB201B-11-7-6	641	1/4"	Group A	East Court, south of Str. A-15	Preclassic - Middle (middle-late)	Escoba 3	1		1		Unionidae	river mussel	6	shell	umbo	L		fragmented
CB201B-11-7-6	641	1/4"	Group A	East Court, south of Str. A-15	Preclassic - Middle (middle-late)	Escoba 3	1		1		Pomacea flagellata	Central American apple snail	7	shell	frag
CB201B-11-7-6	641	1/4"	Group A	East Court, south of Str. A-15	Preclassic - Middle (middle-late)	Escoba 3	4		4		Bulimulus sp.	terrestrial cone snail	9	shell	whole
CB201B-11-7-8	677	1/4"	Group A	East Court, south of Str. A-15	Preclassic - Middle (middle-late)	Escoba 3	1				Unionidae	river mussel	6	shell	fragment, small
CB201B-11-8-1	790	1/4"	Group A	East Court, south of Str. A-15	Preclassic - Middle (middle-late)	Escoba 3	1				Unionidae	river mussel	6	shell	frag
CB201B-11-8-1	790	1/4"	Group A	East Court, south of Str. A-15	Preclassic - Middle (middle-late)	Escoba 3	1		1		Pomacea flagellata	Central American apple snail	7	shell	frag
CB201B-11-8-1	790	1/4"	Group A	East Court, south of Str. A-15	Preclassic - Middle (middle-late)	Escoba 3	1		1		Bulimulus sp.	terrestrial cone snail	9	shell	whole
CB201B-11-8-2	802	1/4"	Group A	East Court, south of Str. A-15	Preclassic - Middle (middle-late)	Escoba 3	1		1		Pomacea flagellata	Central American apple snail	7	shell	whole
CB201B-11-8-3	815	1/4"	Group A	East Court, south of Str. A-15	Preclassic - Middle (middle-late)	Escoba 3	1		1	cf	Olivinae	olive snail	8	shell	body
CB201B-11-8-3	816	1/4"	Group A	East Court, south of Str. A-15	Preclassic - Middle (middle-late)	Escoba 3	1		1		Unionidae	river mussel	6	shell	anterior 1/3 of valve	L
CB201B-11-8-3	854	1/4"	Group A	East Court, south of Str. A-15	Preclassic - Middle (middle-late)	Escoba 3	1		1		Olivinae	olive snail	8	shell	frag
CB201B-11-9-1	856	1/4"	Group A	East Court, south of Str. A-15	Preclassic - Middle (middle-late)	Escoba 2	1				Unionidae	river mussel	6	shell	frag	R
CB201B-11-9-3	892	1/4"	Group A	East Court, south of Str. A-15	Preclassic - Middle (middle-late)	Escoba 2	1				Mammalia	unidentified mammal	1	diaphysis (shaft)	shaft frag			split
CB201B-12-5-1	294	1/4"	Group A	East Court, south of Str. A-15	Classic - Late	Tepejilote 2	1		1		Euglandina sp.	wolfsnail or marauder snail	9	shell	almost whole
CB201B-12-5-3	424	1/4"	Group A	East Court, south of Str. A-15	Classic - Late	Tepejilote 2	1				Unionidae	river mussel	6	shell	nacre frag			fragmented
CB201B-12-5-4	516	1/4"	Group A	East Court, south of Str. A-15	Classic - Late	Tepejilote 2	1				Unionidae	river mussel	6	shell	ventral margin
CB201B-12-5-4	516	1/4"	Group A	East Court, south of Str. A-15	Classic - Late	Tepejilote 2	1				Vertebrata	unidentified vertebrate	10	UID	frag
CB201B-12-5-5		1/4"	Group A	East Court, south of Str. A-15	Classic - Late	Tepejilote 2	1				Carnivora	carnivore	1	premolar	whole			small tooth; resembles dog or fox; roots are fused with thin sheet of bone
CB201B-12-6-1	624	1/4"	Group A	East Court, south of Str. A-15	Classic - Late	Tepejilote 1	1		1		Unionidae	river mussel	6	shell	anterior 1/3 of valve	L
CB201B-12-6-1	624	1/4"	Group A	East Court, south of Str. A-15	Classic - Late	Tepejilote 1	2				Vertebrata	unidentified vertebrate	10	UID	frag
CB201B-12-6-10	750	1/4"	Group A	East Court, south of Str. A-15	Preclassic - Middle (middle-late)	Escoba 3	1				Testudines	unidentified turtle	3	carapace and plastron	frag
CB201B-12-6-10	750	1/4"	Group A	East Court, south of Str. A-15	Preclassic - Middle (middle-late)	Escoba 3	1		1		Pomacea flagellata	Central American apple snail	7	shell	frag
CB201B-12-6-10	750	1/4"	Group A	East Court, south of Str. A-15	Preclassic - Middle (middle-late)	Escoba 3	1		1		Bulimulus sp.	terrestrial cone snail	9	shell	whole
CB201B-12-6-11	757	1/4"	Group A	East Court, south of Str. A-15	Preclassic - Middle (middle-late)	Escoba 3	1				Unionidae	river mussel	6	shell	frag
CB201B-12-6-11	757	1/4"	Group A	East Court, south of Str. A-15	Preclassic - Middle (middle-late)	Escoba 3	1		1		Pomacea flagellata	Central American apple snail	7	shell	frag
CB201B-12-6-12	771	1/4"	Group A	East Court, south of Str. A-15	Preclassic - Middle (middle-late)	Escoba 3	1				Carnivora	carnivore	1	tooth	partial enamel and root
CB201B-12-6-12	771	1/4"	Group A	East Court, south of Str. A-15	Preclassic - Middle (middle-late)	Escoba 3	1		1	cf	Prunum apicinum	Atlantic marginella	8	shell	almost whole
CB201B-12-6-2	644	1/4"	Group A	East Court, south of Str. A-15	Preclassic - Middle (middle-late)	Escoba 3	1				Mammalia, medium-large	unidentified mammal (size of deer or jaguar)	1	diaphysis (shaft)	shaft frag			seems vaguely Homo sapiens but impossible to tell for certain
CB201B-12-6-2	644	1/4"	Group A	East Court, south of Str. A-15	Preclassic - Middle (middle-late)	Escoba 3	1		1		Strombidae	conch snails	8	shell	inner lip
CB201B-12-6-3	655	1/4"	Group A	East Court, south of Str. A-15	Preclassic - Middle (middle-late)	Escoba 3	2				Mammalia, medium-small	unidentified mammal (size of dog or opossum)	1	diaphysis (shaft)	shaft frag
CB201B-12-6-3	655	1/4"	Group A	East Court, south of Str. A-15	Preclassic - Middle (middle-late)	Escoba 3	2				Actinopterygii	unidentified bony fish	5	UID	frag			UID frags
CB201B-12-6-3	655	1/4"	Group A	East Court, south of Str. A-15	Preclassic - Middle (middle-late)	Escoba 3	3				Vertebrata	unidentified vertebrate	10	UID	frag			cancellous bone
CB201B-12-6-4	689	1/4"	Group A	East Court, south of Str. A-15	Preclassic - Middle (middle-late)	Escoba 3	1				Carnivora	carnivore	1	phalanx 1	whole			possibly small dog
CB201B-12-6-4	689	1/4"	Group A	East Court, south of Str. A-15	Preclassic - Middle (middle-late)	Escoba 3	1				Mammalia, medium-small	unidentified mammal (size of dog or opossum)	1	vertebra	superior facet
CB201B-12-6-4	689	1/4"	Group A	East Court, south of Str. A-15	Preclassic - Middle (middle-late)	Escoba 3	1			cf	Cichlidae	cichlid	5	vertebra	centrum
CB201B-12-6-4	689	1/4"	Group A	East Court, south of Str. A-15	Preclassic - Middle (middle-late)	Escoba 3	1				Unionidae	river mussel	6	shell	frag
CB201B-12-6-4	689	1/4"	Group A	East Court, south of Str. A-15	Preclassic - Middle (middle-late)	Escoba 3	1				Vertebrata	unidentified vertebrate	10	diaphysis (shaft)	shaft frag
CB201B-12-6-5	698	1/4"	Group A	East Court, south of Str. A-15	Preclassic - Middle (middle-late)	Escoba 3	1				Canis lupus familiaris	domestic dog	1	canine	anterior half
CB201B-12-6-6	725	1/4"	Group A	East Court, south of Str. A-15	Preclassic - Middle (middle-late)	Escoba 3	1				Mammalia	unidentified mammal	1	diaphysis (shaft)	shaft frag
CB201B-12-6-6	725	1/4"	Group A	East Court, south of Str. A-15	Preclassic - Middle (middle-late)	Escoba 3	1		1		Siluriformes	catfish	5	pectoral spine	partial prox, mostly shaft	L		split
CB201B-12-6-7	724	1/4"	Group A	East Court, south of Str. A-15	Preclassic - Middle (middle-late)	Escoba 3	2		1		Unionidae	river mussel	6	shell	anterior half of one valve, umbo of other	L and R		fragmented
CB201B-12-6-7	724	1/4"	Group A	East Court, south of Str. A-15	Preclassic - Middle (middle-late)	Escoba 3	1		1		Pomacea flagellata	Central American apple snail	7	shell	frag
CB201B-12-6-7	724	1/4"	Group A	East Court, south of Str. A-15	Preclassic - Middle (middle-late)	Escoba 3	1				Vertebrata	unidentified vertebrate	10	UID	frag
CB201B-12-6-8	723	1/4"	Group A	East Court, south of Str. A-15	Preclassic - Middle (middle-late)	Escoba 3	1				Unionidae	river mussel	6	shell	frag			fragmented
CB201B-12-6-8	723	1/4"	Group A	East Court, south of Str. A-15	Preclassic - Middle (middle-late)	Escoba 3	1		1		Pomacea flagellata	Central American apple snail	7	shell	frag
CB201B-12-8-1	794	1/4"	Group A	East Court, south of Str. A-15	Preclassic - Middle (middle-late)	Escoba 3	1				Mammalia	unidentified mammal	1	diaphysis (shaft)	shaft frag
CB201B-12-8-1	794	1/4"	Group A	East Court, south of Str. A-15	Preclassic - Middle (middle-late)	Escoba 3	1		1		Unionidae	river mussel	6	shell	anterior margin	L
CB201B-12-8-2	820	1/4"	Group A	East Court, south of Str. A-15	Preclassic - Middle (middle-late)	Escoba 3	1			cf	Unionidae	river mussel	6	shell	ventral margin
CB201B-12-8-3	835	1/4"	Group A	East Court, south of Str. A-15	Preclassic - Middle (middle-late)	Escoba 3	2		2		Pomacea flagellata	Central American apple snail	7	shell	frag
CB201B-12-9-2	872	1/4"	Group A	East Court, south of Str. A-15	Preclassic - Middle (middle-late)	Escoba 2 (intrusion)	1		1		Canis lupus familiaris	domestic dog	1	premolar 4 (upper)	anterior 1/4 enamel	R
CB201B-12-9-3	895	1/4"	Group A	East Court, south of Str. A-15	Preclassic - Middle (middle-late)	Escoba 2 (intrusion)	1				Unionidae	river mussel	6	shell	umbo	R?		mostly powder
CB201B-13-10-1	921	1/4"	Group A	East Court, south of Str. A-15	Preclassic - Middle (middle-late)	Escoba 1	1				Unionidae	river mussel	6	shell	umbo and anterior 1/3 of valve	R
CB201B-13-10-1	921	1/4"	Group A	East Court, south of Str. A-15	Preclassic - Middle (middle-late)	Escoba 1	1		1		Pomacea flagellata	Central American apple snail	7	shell	frag
CB201B-13-10-1	921	1/4"	Group A	East Court, south of Str. A-15	Preclassic - Middle (middle-late)	Escoba 1	1		1		Neocyclotus dysoni	common crater snail	9	shell	whole
CB201B-13-10-3	965	1/4"	Group A	East Court, south of Str. A-15	Preclassic - Middle (middle-late)	Escoba 1	1				Unionidae	river mussel	6	shell	posterior 1/3 of valve	R		fragmented
CB201B-13-10-5	968	1/4"	Group A	East Court, south of Str. A-15	Preclassic - Middle (early)	Real Xe 3	1				Unionidae	river mussel	6	shell	frag			fragmented
CB201B-13-10-6	970	1/4"	Group A	East Court, south of Str. A-15	Preclassic - Middle (early)	Real Xe 3	1		1		Unionidae	river mussel	6	shell	anterior 75% of valve	L
CB201B-13-10-6	971	1/4"	Group A	East Court, south of Str. A-15	Preclassic - Middle (early)	Real Xe 3	1				Aves, medium-large	unidentified bird (size of a turkey)	2	diaphysis (shaft)	shaft frag			UID - not diagnostic
CB201B-13-10-6	33 - B27	floatation - 1mm	Group A	East Court, south of Str. A-15	Preclassic - Middle (early)	Real Xe 3	12				Actinopterygii	unidentified bony fish	5	cranium	frag			fragmented
CB201B-13-10-6	33 - B27	floatation - 1mm	Group A	East Court, south of Str. A-15	Preclassic - Middle (early)	Real Xe 3	8				Actinopterygii	unidentified bony fish	5	dorsal spine	frag
CB201B-13-10-6	33 - B27	floatation - 1mm	Group A	East Court, south of Str. A-15	Preclassic - Middle (early)	Real Xe 3	7				Actinopterygii	unidentified bony fish	5	rib or vertebra spine (probably latter)	frag			fragmented
CB201B-13-10-6	33 - B27	floatation - 1mm	Group A	East Court, south of Str. A-15	Preclassic - Middle (early)	Real Xe 3	5				Actinopterygii	unidentified bony fish	5	vertebra	centrum			one with rib attached
CB201B-13-10-6	33 - B27	floatation - 1mm	Group A	East Court, south of Str. A-15	Preclassic - Middle (early)	Real Xe 3	1				Atractosteus tropicus	tropical gar	5	scale	frag
CB201B-13-10-6	33 - B27	floatation - 2mm	Group A	East Court, south of Str. A-15	Preclassic - Middle (early)	Real Xe 3	1				Atractosteus tropicus	tropical gar	5	scale	frag
CB201B-13-10-6	33 - B27	floatation - 2mm	Group A	East Court, south of Str. A-15	Preclassic - Middle (early)	Real Xe 3	1		1		Pomacea flagellata	Central American apple snail	7	shell	frag
CB201B-13-10-8	34 - B29	floatation - 2mm	Group A	East Court, south of Str. A-15	Preclassic - Middle (early)	Real Xe 3	1				Actinopterygii	unidentified bony fish	5	cranium	frag
CB201B-13-10-8	34 - B29	floatation - 1mm	Group A	East Court, south of Str. A-15	Preclassic - Middle (early)	Real Xe 3	1				Actinopterygii	unidentified bony fish	5	cranium	frag
CB201B-13-10-8	34 - B29	floatation - 1mm	Group A	East Court, south of Str. A-15	Preclassic - Middle (early)	Real Xe 3	5				Actinopterygii	unidentified bony fish	5	spines	frag
CB201B-13-10-8	34 - B29	floatation - 2mm	Group A	East Court, south of Str. A-15	Preclassic - Middle (early)	Real Xe 3	1		1		Pomacea flagellata	Central American apple snail	7	shell	frag			fragmented
CB201B-13-10-8	34 - B29	floatation - 2mm	Group A	East Court, south of Str. A-15	Preclassic - Middle (early)	Real Xe 3	1				Vertebrata	unidentified vertebrate	10	UID	frag			could be part of vertebral arch of something small
CB201B-13-10-9	978	1/4"	Group A	East Court, south of Str. A-15	Preclassic - Middle (early)	Real Xe 3	1		1		Unionidae	river mussel	6	shell	umbo	L
CB201B-13-10-9	23 - B30	floatation - 1mm	Group A	East Court, south of Str. A-15	Preclassic - Middle (early)	Real Xe 3	5				Actinopterygii	unidentified bony fish	5	cranium	frag
CB201B-13-10-9	23 - B30	floatation - 1mm	Group A	East Court, south of Str. A-15	Preclassic - Middle (early)	Real Xe 3	1				Actinopterygii	unidentified bony fish	5	dorsal spine	prox third
CB201B-13-10-9	23 - B30	floatation - 1mm	Group A	East Court, south of Str. A-15	Preclassic - Middle (early)	Real Xe 3	20				Actinopterygii	unidentified bony fish	5	ribs or vertebra spines (probably spines)	frag			fragmented
CB201B-13-10-9	23 - B30	floatation - 2mm	Group A	East Court, south of Str. A-15	Preclassic - Middle (early)	Real Xe 3	1				Actinopterygii	unidentified bony fish	5	spine	frag			fragmented
CB201B-13-10-9	23 - B30	floatation - 2mm	Group A	East Court, south of Str. A-15	Preclassic - Middle (early)	Real Xe 3	1		1		Pomacea flagellata	Central American apple snail	7	shell	frag			just small frag
CB201B-13-10-9	23 - B30	floatation - 1mm	Group A	East Court, south of Str. A-15	Preclassic - Middle (early)	Real Xe 3	1			cf	Vertebrata	unidentified vertebrate	10	diaphysis (shaft)	shaft frag
CB201B-13-10-9	23 - B30	floatation - 1mm	Group A	East Court, south of Str. A-15	Preclassic - Middle (early)	Real Xe 3	1				Vertebrata	unidentified vertebrate	10	vertebra	frag
CB201B-13-11-3	24 - B31	floatation - 2mm	Group A	East Court, south of Str. A-15	Preclassic - Middle (early)	Real Xe 3	1		1		Pomacea flagellata	Central American apple snail	7	shell	partial interior whorl
CB201B-13-11-3	24 - B31	floatation - 1mm	Group A	East Court, south of Str. A-15	Preclassic - Middle (early)	Real Xe 3	5				Vertebrata	unidentified vertebrate	10	identifiable?	frag
CB201B-13-11-3	24 - B31	floatation - 2mm	Group A	East Court, south of Str. A-15	Preclassic - Middle (early)	Real Xe 3	1				Vertebrata	unidentified vertebrate	10	UID	frag			non-fish
CB201B-13-11-5	25 - B34	floatation - 2mm	Group A	East Court, south of Str. A-15	Preclassic - Middle (early)	Real Xe 3	1		1		Pomacea flagellata	Central American apple snail	7	shell	frag			no interior whorl, just body fragments
CB201B-13-11-5	25 - B34	floatation - 1mm	Group A	East Court, south of Str. A-15	Preclassic - Middle (early)	Real Xe 3	3				Vertebrata	unidentified vertebrate	10	rib?	frag
CB201B-13-11-5	25 - B34	floatation - 1mm	Group A	East Court, south of Str. A-15	Preclassic - Middle (early)	Real Xe 3	3				Vertebrata	unidentified vertebrate	10	UID	frag
CB201B-13-11-7	985	1/4"	Group A	East Court, south of Str. A-15	Preclassic - Middle (early)	Real Xe 3	3		3		Bulimulus sp.	terrestrial cone snail	9	shell	2 whole, 1 body frag
CB201B-13-12-3	1001	1/4"	Group A	East Court, south of Str. A-15	Preclassic - Middle (early)	Real Xe 3	2				Unionidae	river mussel	6	shell	2 umbos (could be part of same valve?), 1 with anterior half; another separate anterior piece	both R
CB201B-13-12-3	1001	1/4"	Group A	East Court, south of Str. A-15	Preclassic - Middle (early)	Real Xe 3	1		1		Pomacea flagellata	Central American apple snail	7	shell	frag
CB201B-13-12-3	26 - B32	floatation - 2mm	Group A	East Court, south of Str. A-15	Preclassic - Middle (early)	Real Xe 3	1				Unionidae	river mussel	6	shell	nacre frag
CB201B-13-12-3	26 - B32	floatation - 2mm	Group A	East Court, south of Str. A-15	Preclassic - Middle (early)	Real Xe 3	1		could be part of others in same lot		Pomacea flagellata	Central American apple snail	7	shell	frag			no interior whorl, just body fragments
CB201B-13-4-2	427	1/4"	Group A	East Court, south of Str. A-15	Classic - Late	Tepejilote 2	1				Unionidae	river mussel	6	shell	umbo and frags	R		fragmented
CB201B-13-4-3	431	1/4"	Group A	East Court, south of Str. A-15	Classic - Terminal	Bayal	1				Odocoileus virginianus	white-tailed deer	1	phalanx 2	almost whole	RL/LM
CB201B-13-4-3	431	1/4"	Group A	East Court, south of Str. A-15	Classic - Terminal	Bayal	1		1		Pomacea flagellata	Central American apple snail	7	shell	frag
CB201B-13-4-3	431	1/4"	Group A	East Court, south of Str. A-15	Classic - Terminal	Bayal	1				Vertebrata	unidentified vertebrate	10	UID	frag
CB201B-13-4-5	437	1/4"	Group A	East Court, south of Str. A-15	Classic - Late	Tepejilote 2	1				Mammalia	unidentified mammal	1	rib	shaft
CB201B-13-4-5	437	1/4"	Group A	East Court, south of Str. A-15	Classic - Late	Tepejilote 2	2				Aves	unidentified bird	2	diaphysis (shaft)	shaft frag
CB201B-13-4-5	437	1/4"	Group A	East Court, south of Str. A-15	Classic - Late	Tepejilote 2	1		1		Meleagris ocellata (DNA tested)	ocellated turkey	2	ulna	shaft	R		DNA confirmed as ocellata by Spencer, Thornton, and Emery 2014-2015
CB201B-13-4-5	437	1/4"	Group A	East Court, south of Str. A-15	Classic - Late	Tepejilote 2	1				Unionidae	river mussel	6	shell	frag
CB201B-13-4-5	437	1/4"	Group A	East Court, south of Str. A-15	Classic - Late	Tepejilote 2	5				Vertebrata	unidentified vertebrate	10	UID	shaft			fragmented
CB201B-13-4-8	520	1/4"	Group A	East Court, south of Str. A-15	Classic - Late	Tepejilote 2	3				Mammalia	unidentified mammal	1	diaphysis (shaft)	shaft frag
CB201B-13-4-9	598	1/4"	Group A	East Court, south of Str. A-15	Classic - Late	Tepejilote 2	1		1		Pomacea flagellata	Central American apple snail	7	shell	frag
CB201B-13-4-9	598	1/4"	Group A	East Court, south of Str. A-15	Classic - Late	Tepejilote 2	2				Vertebrata	unidentified vertebrate	10	UID	frag
CB201B-13-4-9	599	1/4"	Group A	East Court, south of Str. A-15	Classic - Late	Tepejilote 2	1				Mammalia, medium-large	unidentified mammal (size of deer or jaguar)	1	femur	shaft			could be deer or human
CB201B-13-6-2	657	1/4"	Group A	East Court, south of Str. A-15	Preclassic - Middle (middle-late)	Escoba 3	1				Unionidae	river mussel	6	shell	frag			fragmented
CB201B-13-6-2	657	1/4"	Group A	East Court, south of Str. A-15	Preclassic - Middle (middle-late)	Escoba 3	1		1		Bulimulus sp.	terrestrial cone snail	9	shell	almost whole
CB201B-13-6-2	657	1/4"	Group A	East Court, south of Str. A-15	Preclassic - Middle (middle-late)	Escoba 3	1				Vertebrata	unidentified vertebrate	10	diaphysis (shaft)	shaft frag
CB201B-13-6-3	679	1/4"	Group A	East Court, south of Str. A-15	Preclassic - Middle (middle-late)	Escoba 3	1				Canis lupus familiaris	domestic dog	1	humerus	lower shaft	L		very eroded
CB201B-13-6-3	679	1/4"	Group A	East Court, south of Str. A-15	Preclassic - Middle (middle-late)	Escoba 3	1				Mammalia, medium-small	unidentified mammal (size of dog or opossum)	1	cranium	frag
CB201B-13-6-3	679	1/4"	Group A	East Court, south of Str. A-15	Preclassic - Middle (middle-late)	Escoba 3	1				Unionidae	river mussel	6	shell	one anterior piece and umbo, other ventral frags	R		fragmented
CB201B-13-6-3	679	1/4"	Group A	East Court, south of Str. A-15	Preclassic - Middle (middle-late)	Escoba 3	3				Vertebrata	unidentified vertebrate	10	diaphysis (shaft)	shaft frag
CB201B-13-6-5	726	1/4"	Group A	East Court, south of Str. A-15	Preclassic - Middle (middle-late)	Escoba 3	1				Siluriformes	catfish	5	pectoral spine	spine frag
CB201B-13-6-5	726	1/4"	Group A	East Court, south of Str. A-15	Preclassic - Middle (middle-late)	Escoba 3	1				Unionidae	river mussel	6	shell	ventral margin
CB201B-13-6-5	726	1/4"	Group A	East Court, south of Str. A-15	Preclassic - Middle (middle-late)	Escoba 3	1		1		Pomacea flagellata	Central American apple snail	7	shell	frag
CB201B-13-6-5	726	1/4"	Group A	East Court, south of Str. A-15	Preclassic - Middle (middle-late)	Escoba 3	2				Vertebrata	unidentified vertebrate	10	UID	frag
CB201B-13-6-6	701	1/4"	Group A	East Court, south of Str. A-15	Preclassic - Middle (middle-late)	Escoba 3	1				Unionidae	river mussel	6	shell	frag
CB201B-13-6-6	701	1/4"	Group A	East Court, south of Str. A-15	Preclassic - Middle (middle-late)	Escoba 3	1		1		Pomacea flagellata	Central American apple snail	7	shell	frag
CB201B-13-6-7	736	1/4"	Group A	East Court, south of Str. A-15	Preclassic - Middle (middle-late)	Escoba 3	2		1		Unionidae	river mussel	6	shell	mostly anteriors, 3 with posterior frags	1 R, 1 L		about 1/2 is powder
CB201B-13-8-1	806	1/4"	Group A	East Court, south of Str. A-15	Preclassic - Middle (middle-late)	Escoba 3	1		1		Unionidae	river mussel	6	shell	anterior half of valve	L		fragmented
CB201B-13-8-1	806	1/4"	Group A	East Court, south of Str. A-15	Preclassic - Middle (middle-late)	Escoba 3	3		3		Bulimulus sp.	terrestrial cone snail	9	shell	whole
CB201B-13-8-1	806	1/4"	Group A	East Court, south of Str. A-15	Preclassic - Middle (middle-late)	Escoba 3	3				Vertebrata	unidentified vertebrate	10	diaphysis (shaft)	shaft frag
CB201B-13-8-2	825	1/4"	Group A	East Court, south of Str. A-15	Preclassic - Middle (middle-late)	Escoba 3	1				Mammalia, medium-large	unidentified mammal (size of deer or jaguar)	1	diaphysis (shaft)	shaft frag			split
CB201B-13-8-5	839	1/4"	Group A	East Court, south of Str. A-15	Preclassic - Middle (middle-late)	Escoba 3	1				Unionidae	river mussel	6	shell	anterior and posterior margins	R		fragmented, large
CB201B-13-8-5	839	1/4"	Group A	East Court, south of Str. A-15	Preclassic - Middle (middle-late)	Escoba 3	1		1		Unionidae	river mussel	6	shell	fragment near/below umbo	L		different/smaller kind than the other
CB201B-13-8-5	839	1/4"	Group A	East Court, south of Str. A-15	Preclassic - Middle (middle-late)	Escoba 3	4		4		Bulimulus sp.	terrestrial cone snail	9	shell	almost whole			fragmented
CB201B-13-9-2	899	1/4"	Group A	East Court, south of Str. A-15	Preclassic - Middle (middle-late)	Escoba 2	1		1		Pomacea flagellata	Central American apple snail	7	shell	frag
CB201B-13-9-2	899	1/4"	Group A	East Court, south of Str. A-15	Preclassic - Middle (middle-late)	Escoba 2	1		1		Dentaliidae (cf. Graptacme ebeora)	tusk shell	8	shell	almost whole
CB201B-13-9-2	899	1/4"	Group A	East Court, south of Str. A-15	Preclassic - Middle (middle-late)	Escoba 2	1		1		Bulimulus sp.	terrestrial cone snail	9	shell	whole
CB201B-13-9-2	27 - B18	floatation - 2mm	Group A	East Court, south of Str. A-15	Preclassic - Middle (middle-late)	Escoba 2	1				Actinopterygii	unidentified bony fish	5	cranium	frag
CB201B-13-9-2	27 - B18	floatation - 2mm	Group A	East Court, south of Str. A-15	Preclassic - Middle (middle-late)	Escoba 2	1		could be part of others in same lot		Pomacea flagellata	Central American apple snail	7	shell	frag			no interior whorl, just body frags
CB201B-13-9-2	27 - B18	floatation - 2mm	Group A	East Court, south of Str. A-15	Preclassic - Middle (middle-late)	Escoba 2	1		1		Bulimulus sp.	terrestrial cone snail	9	shell	body frag
CB201B-14-1-1	481	1/4"	Group A	East Court, south of Str. A-15	Classic - Terminal	Bayal	1		1		Gastropoda, large marine	unidentified large marine snails	8	shell	body frag, worked finished artifact			possible Lobatus gigas due to size/width
CB201B-14-4-1	491	1/4"	Group A	East Court, south of Str. A-15	Classic - Terminal	Bayal	1				Vertebrata	unidentified vertebrate	10	diaphysis (shaft)	shaft frag			resembles aves
CB201B-14-4-4	548	1/4"	Group A	East Court, south of Str. A-15	Classic - Terminal	Bayal	1		1	cf	Crassostrea sp.	common/true oyster	8	shell	most of valve	L		very large, material inside resembles mica, flakes easily; fragmented
CB201B-14-4-4	575	1/4"	Group A	East Court, south of Str. A-15	Classic - Terminal	Bayal	1				Unionidae	river mussel	6	shell	ventral margin and partial hinge
CB201B-14-4-4	575	1/4"	Group A	East Court, south of Str. A-15	Classic - Terminal	Bayal	1		1		Nerita versicolor	four-toothed nerite	8	shell	almost whole
CB201B-14-4-4		1/4"	Group A	East Court, south of Str. A-15	Classic - Terminal	Bayal	1				Odocoileus virginianus	white-tailed deer	1	molar 1? (upper) - could be molar 2	whole	R	medium wear
CB201B-2-1-1	113	1/4"	Group A	East Court, south of Str. A-15	Classic - Terminal	Bayal	1				Mammalia, medium-large	unidentified mammal (size of deer or jaguar)	1	diaphysis (shaft)	shaft frag
CB201B-2-1-1	113	1/4"	Group A	East Court, south of Str. A-15	Classic - Terminal	Bayal	1				Mammalia, medium-large	unidentified mammal (size of deer or jaguar)	1	diaphysis (shaft)	shaft frag
CB201B-2-4-1	124	1/4"	Group A	East Court, south of Str. A-15	Classic - Terminal	Bayal?	2				Mammalia	unidentified mammal	1	diaphysis (shaft)	shaft frag
CB201B-2-4-1	124	1/4"	Group A	East Court, south of Str. A-15	Classic - Terminal	Bayal?	2				Mammalia, medium-large	unidentified mammal (size of deer or jaguar)	1	diaphysis (shaft)	shaft frag			3 pieces but 2 reconnect
CB201B-2-4-1	124	1/4"	Group A	East Court, south of Str. A-15	Classic - Terminal	Bayal?	1				Mammalia, medium-small	unidentified mammal (size of dog or opossum)	1	cranium - zygomatic	zygomatic arch (posterior part)			looks like Canis but difficult to tell for certain
CB201B-2-4-3	155	1/4"	Group A	East Court, south of Str. A-15	Classic - Terminal	Bayal?	1				Mammalia	unidentified mammal	1	UID	frag
CB201B-3-1-1	108	1/4"	Group A	East Court, south of Str. A-15	Classic - Terminal	Bayal	1		1		Leopardus sp.	ocelot or margay	1	phalanx 2	whole		adult
CB201B-4-1-1	107	1/4"	Group A	East Court, south of Str. A-15	Classic - Terminal	Bayal?	1				Mammalia, medium-large	unidentified mammal (size of deer or jaguar)	1	diaphysis (shaft)	shaft frag
CB201B-4-1-1	174	1/4"	Group A	East Court, south of Str. A-15	Classic - Terminal	Bayal?	1				Mammalia, medium-large	unidentified mammal (size of deer or jaguar)	1	diaphysis (shaft)	shaft frag
CB201B-4-5-2	166	1/4"	Group A	East Court, south of Str. A-15	Classic - Late	Tepejilote?	1				Unionidae	river mussel	6	shell	nacre frag
CB201B-4-5-4	169	1/4"	Group A	East Court, south of Str. A-15	Classic - Late	Tepejilote?	1				Mammalia	unidentified mammal	1	diaphysis (shaft)	shaft frag
CB201B-4-5-4	169	1/4"	Group A	East Court, south of Str. A-15	Classic - Late	Tepejilote?	1		1		Pomacea flagellata	Central American apple snail	7	shell	frag
CB201B-4-5-4	170	1/4"	Group A	East Court, south of Str. A-15	Classic - Late	Tepejilote?	2		1	cf	Unionidae	river mussel	6	shell	both hinges	1 R, 1 L
CB201B-4-5-4	170	1/4"	Group A	East Court, south of Str. A-15	Classic - Late	Tepejilote?	1		1		Olivinae	olive snail	8	shell	anterior half
CB201B-4-5-5	175	1/4"	Group A	East Court, south of Str. A-15	Classic - Late	Tepejilote?	1				Mammalia	unidentified mammal	1	UID	frag
CB201B-4-5-5	175	1/4"	Group A	East Court, south of Str. A-15	Classic - Late	Tepejilote?	1			cf	Unionidae	river mussel	6	shell	whole valve	R		smallish - between 3-4 cm wide
CB201B-4-5-5	175	1/4"	Group A	East Court, south of Str. A-15	Classic - Late	Tepejilote?	1				Unionidae	river mussel	6	shell	anterior margin, hinges	R		fragmented
CB201B-4-5-5	175	1/4"	Group A	East Court, south of Str. A-15	Classic - Late	Tepejilote?	1				Unionidae	river mussel	6	shell	ventral margin			fragmented
CB201B-4-5-5	175	1/4"	Group A	East Court, south of Str. A-15	Classic - Late	Tepejilote?	3		3		Pomacea flagellata	Central American apple snail	7	shell	frag			fragmented
CB201B-5-4-1	122	1/4"	Group A	East Court, south of Str. A-15	Classic - Terminal	Bayal	1				Mammalia, medium-large	unidentified mammal (size of deer or jaguar)	1	diaphysis (shaft)	shaft frag			rodent gnawing along edges
CB201B-5-4-1	122	1/4"	Group A	East Court, south of Str. A-15	Classic - Terminal	Bayal	1		1		Philander opossum	gray four-eyed opossum	1	mandible	~80%, missing posterior ramus	L		fragmented
CB201B-5-5-1	299	1/4"	Group A	East Court, south of Str. A-15	Classic - Late	Tepejilote 2	1				Mammalia	unidentified mammal	1	flat bone	frag
CB201B-5-5-1	300	1/4"	Group A	East Court, south of Str. A-15	Classic - Late	Tepejilote 2	1		1		Unionidae	river mussel	6	shell	posterior margin and umbo	L
CB201B-5-5-1	300	1/4"	Group A	East Court, south of Str. A-15	Classic - Late	Tepejilote 2	1		1		Pomacea flagellata	Central American apple snail	7	shell	frag
CB201B-6-1-1	183	1/4"	Group A	East Court, south of Str. A-15	Classic - Terminal	Bayal	1		1	cf	Unionidae	river mussel	6	shell	anterior margin	L		weathered on all sides
CB201B-6-4-2	223	1/4"	Group A	East Court, south of Str. A-15	Classic - Terminal	Bayal	1		1		Unionidae	river mussel	6	shell	anterior margin	L		pock-marked surfaces (weathered/eroded)
CB201B-6-4-2	226	1/4"	Group A	East Court, south of Str. A-15	Classic - Terminal	Bayal	1				Mammalia	unidentified mammal	1	diaphysis (shaft)	shaft frag
CB201B-6-4-2	226	1/4"	Group A	East Court, south of Str. A-15	Classic - Terminal	Bayal	1				Odocoileus virginianus	white-tailed deer	1	phalanx 2	whole	RL/LM	adult/older subadult, vague fusion line
CB201B-6-4-2	226	1/4"	Group A	East Court, south of Str. A-15	Classic - Terminal	Bayal	1				Odocoileus virginianus	white-tailed deer	1	ulna	coronoid process and trochlear notch	L	adult? (size)
CB201B-6-5-2	323	1/4"	Group A	East Court, south of Str. A-15	Classic - Late	Tepejilote 2	1		1		Unionidae	river mussel	6	shell	anterior margin	L
CB201B-6-5-2 (#16-5-2?)	321	1/4"	Group A	East Court, south of Str. A-15	Classic - Late	Tepejilote 2	1				Mammalia	unidentified mammal	1	diaphysis (shaft)	shaft frag			fragmented
CB201B-6-5-3	327	1/4"	Group A	East Court, south of Str. A-15	Classic - Late	Tepejilote 2	1		1		Pomacea flagellata	Central American apple snail	7	shell	almost whole, missing apex
CB201B-6-5-4	333	1/4"	Group A	East Court, south of Str. A-15	Classic - Late	Tepejilote 1	1				Canis lupus familiaris	domestic dog	1	MCII	proximal half	L
CB201B-6-5-4	333	1/4"	Group A	East Court, south of Str. A-15	Classic - Late	Tepejilote 1	1			cf	Carnivora?	carnivore?	1	cranium	zygomatic arch			dog?
CB201B-6-5-4	333	1/4"	Group A	East Court, south of Str. A-15	Classic - Late	Tepejilote 1	1			cf	Cervidae?	deer?	1	innominate?	illium?			semi-certain of ID but not completely certain
CB201B-6-5-4	333	1/4"	Group A	East Court, south of Str. A-15	Classic - Late	Tepejilote 1	9				Mammalia	unidentified mammal	1	undetermined frag	frag
CB201B-6-5-4	333	1/4"	Group A	East Court, south of Str. A-15	Classic - Late	Tepejilote 1	1				Mammalia	unidentified mammal	1	rib	shaft			fragmented
CB201B-6-5-4	333	1/4"	Group A	East Court, south of Str. A-15	Classic - Late	Tepejilote 1	1			cf	Odocoileus virginianus	white-tailed deer	1	humerus?	frag immediately above above olecranon fossa	L
CB201B-6-5-4	333	1/4"	Group A	East Court, south of Str. A-15	Classic - Late	Tepejilote 1	3				Testudines	unidentified turtle	3	carapace	frag
CB201B-6-5-4	359	1/4"	Group A	East Court, south of Str. A-15	Classic - Late	Tepejilote 1	2				Mammalia	unidentified mammal	1	diaphysis (shaft)	shaft frag
CB201B-6-5-4	359	1/4"	Group A	East Court, south of Str. A-15	Classic - Late	Tepejilote 1	2				Testudines	unidentified turtle	3	carapace	frag
CB201B-6-5-4	359	1/4"	Group A	East Court, south of Str. A-15	Classic - Late	Tepejilote 1	1				Vertebrata	unidentified vertebrate	10	carapace or cranial frag	frag			fragmented; Testudines or Mammal
CB201B-6-5-4	359	1/4"	Group A	East Court, south of Str. A-15	Classic - Late	Tepejilote 1	1				Vertebrata	unidentified vertebrate	10	UID	frag
CB201B-6-5-5	413	1/4"	Group A	East Court, south of Str. A-15	Classic - Late	Tepejilote 1	1				Canis lupus familiaris	domestic dog	1	tibia	~50% central shaft	L		split
CB201B-6-5-5	413	1/4"	Group A	East Court, south of Str. A-15	Classic - Late	Tepejilote 1	1				Odocoileus virginianus	white-tailed deer	1	cranium - zygomatic	partial zygomatic	R
CB201B-6-5-5	413	1/4"	Group A	East Court, south of Str. A-15	Classic - Late	Tepejilote 1	1				Odocoileus virginianus	white-tailed deer	1	femur	distal, mostly medial condyle	L
CB201B-6-5-5	413	1/4"	Group A	East Court, south of Str. A-15	Classic - Late	Tepejilote 1	1				Aves, medium-small	unidentified bird (size of a duck or hawk)	2	diaphysis (shaft)	shaft frag
CB201B-6-5-5	413	1/4"	Group A	East Court, south of Str. A-15	Classic - Late	Tepejilote 1	1				Aves, medium-small	unidentified bird (size of a duck or hawk)	2	synosacrum	cranial opening of centrum
CB201B-6-5-5	413	1/4"	Group A	East Court, south of Str. A-15	Classic - Late	Tepejilote 1	1		1	cf	Cathartidae?	New World vulture?	2	tarsometatarsus	distal 1/2 of shaft	R		split; similar to Coragyps atratus but smaller (checked at FLMNH)
CB201B-6-5-5	413	1/4"	Group A	East Court, south of Str. A-15	Classic - Late	Tepejilote 1	1	1	1	cf	Dermatemys mawii	Central American river turtle	3	carapace	pleural frags	R		very fragmented
CB201B-6-5-5	413	1/4"	Group A	East Court, south of Str. A-15	Classic - Late	Tepejilote 1	1	1		cf	Dermatemys mawii	Central American river turtle	3	femur	prox frag of shaft	R		possibly pair to larger L
CB201B-6-5-5	413	1/4"	Group A	East Court, south of Str. A-15	Classic - Late	Tepejilote 1	1		1	cf	Reptilia, large	unidentified reptiles (size of a crocodile or large iguana)	3	femur?	shaft only			two different sizes (this one is smaller) - looks like small Crocodylus or large Iguanidae….
CB201B-6-5-5	413	1/4"	Group A	East Court, south of Str. A-15	Classic - Late	Tepejilote 1	1		1	cf	Reptilia, large	unidentified reptiles (size of a crocodile or large iguana)	3	femur?	shaft only			two different sizes (this one is larger) - looks like small Crocodylus or large Iguanidae….
CB201B-6-5-5	413	1/4"	Group A	East Court, south of Str. A-15	Classic - Late	Tepejilote 1	1				Testudines	unidentified turtle	3	plastron	frag
CB201B-6-5-5	413	1/4"	Group A	East Court, south of Str. A-15	Classic - Late	Tepejilote 1	1		1		Unionidae	river mussel	6	shell	anterior and ventral margin	L
CB201B-6-5-5	592	1/4"	Group A	East Court, south of Str. A-15	Classic - Late	Tepejilote 1	1				Mammalia	unidentified mammal	1	diaphysis (shaft)	shaft frag
CB201B-6-5-5	592	1/4"	Group A	East Court, south of Str. A-15	Classic - Late	Tepejilote 1	1			cf	Dermatemys mawii	Central American river turtle	3	carapace	whole neural
CB201B-6-5-5	592	1/4"	Group A	East Court, south of Str. A-15	Classic - Late	Tepejilote 1	2				Testudines	unidentified turtle	3	carapace and plastron	frag
CB201B-6-5-5	592	1/4"	Group A	East Court, south of Str. A-15	Classic - Late	Tepejilote 1	1				Vertebrata	unidentified vertebrate	10	cranium?	frag
CB201B-6-5-5	592	1/4"	Group A	East Court, south of Str. A-15	Classic - Late	Tepejilote 1	1				Vertebrata	unidentified vertebrate	10	UID	frag			could be eroded/hardened Testudines
CB201B-6-5-6	471	1/4"	Group A	East Court, south of Str. A-15	Classic - Late	Tepejilote 1	1				Canis lupus familiaris	domestic dog	1	premolar 1 (upper)	almost whole	R
CB201B-6-5-6	471	1/4"	Group A	East Court, south of Str. A-15	Classic - Late	Tepejilote 1	1				Mammalia	unidentified mammal	1	diaphysis (shaft)	shaft frag
CB201B-6-5-6	471	1/4"	Group A	East Court, south of Str. A-15	Classic - Late	Tepejilote 1	1				Odocoileus virginianus	white-tailed deer	1	tibia	distal frag	R
CB201B-6-5-6	471	1/4"	Group A	East Court, south of Str. A-15	Classic - Late	Tepejilote 1	1				Testudines, small	unidentified turtle (size of small mud turtle)	3	plastron	frag
CB201B-6-5-6	471	1/4"	Group A	East Court, south of Str. A-15	Classic - Late	Tepejilote 1	1				Siluriformes	catfish	5	pectoral spine	shaft			fragmented
CB201B-6-5-6	471	1/4"	Group A	East Court, south of Str. A-15	Classic - Late	Tepejilote 1	3		1		Unionidae	river mussel	6	shell	1 whole, 1 anterior margin, 1 posterior, others frags	2 R, 1 L		fragmented
CB201B-6-5-6	471	1/4"	Group A	East Court, south of Str. A-15	Classic - Late	Tepejilote 1	1		1		Pomacea flagellata	Central American apple snail	7	shell	almost whole
CB201B-6-5-6	471	1/4"	Group A	East Court, south of Str. A-15	Classic - Late	Tepejilote 1	1				Vertebrata	unidentified vertebrate	10	rib	shaft			small thin rib - aves?
CB201B-6-5-7	474	1/4"	Group A	East Court, south of Str. A-15	Classic - Late	Tepejilote 1	3				Dermatemys mawii	Central American river turtle	3	carapace and plastron	neural, partial pleural, possible xiphiplastron			fragmented
CB201B-6-5-7	474	1/4"	Group A	East Court, south of Str. A-15	Classic - Late	Tepejilote 1	1		1		Unionidae	river mussel	6	shell	anterior margin	L
CB201B-6-5-7	474	1/4"	Group A	East Court, south of Str. A-15	Classic - Late	Tepejilote 1	3				Vertebrata	unidentified vertebrate	10	cranium	frag
CB201B-6-5-7	474	1/4"	Group A	East Court, south of Str. A-15	Classic - Late	Tepejilote 1	1				Vertebrata	unidentified vertebrate	10	diaphysis (shaft)	shaft frag
CB201B-6-6-2	485	1/4"	Group A	East Court, south of Str. A-15	Preclassic - Late	Cantutse	1		1		Unionidae	river mussel	6	shell	4 umbo frags, 1 anterior margin	R		fragmented
CB201B-6-6-2	485	1/4"	Group A	East Court, south of Str. A-15	Preclassic - Late	Cantutse	1		1		Vertebrata	unidentified vertebrate	10	diaphysis (shaft)	shaft frag
CB201B-6-7-1	523	1/4"	Group A	East Court, south of Str. A-15	Preclassic - Middle (middle-late)	Escoba 2	1				Unionidae	river mussel	6	shell	nacre frag
CB201B-6-9-2	858	1/4"	Group A	East Court, south of Str. A-15	Preclassic - Middle (middle-late)	Escoba 2	1		1		Unionidae	river mussel	6	shell	posterior frags	L
CB201B-6-9-4	877	1/4"	Group A	East Court, south of Str. A-15	Preclassic - Middle (middle-late)	Escoba 2	1		1		Unionidae	river mussel	6	shell	one anterior half of valve	L		fragmented
CB201B-7-10-1	907	1/4"	Group A	East Court, south of Str. A-15	Preclassic - Middle (middle-late)	Escoba 1	2		2		Pomacea flagellata	Central American apple snail	7	shell	almost whole
CB201B-7-10-2	913	1/4"	Group A	East Court, south of Str. A-15	Preclassic - Middle (middle-late)	Escoba 1	1				Unionidae	river mussel	6	shell	frag			mostly powder
CB201B-7-10-2	28 - B19	floatation - 2mm	Group A	East Court, south of Str. A-15	Preclassic - Middle (middle-late)	Escoba 1	1				Actinopterygii	unidentified bony fish	5	cranium	frag
CB201B-7-10-2	28 - B19	floatation - 2mm	Group A	East Court, south of Str. A-15	Preclassic - Middle (middle-late)	Escoba 1	1				Actinopterygii	unidentified bony fish	5	spine	prox frag
CB201B-7-10-2	28 - B19	floatation - 2mm	Group A	East Court, south of Str. A-15	Preclassic - Middle (middle-late)	Escoba 1	2		2		Gastropoda	unidentified snail	9	shell	frag			at least two species (one probably Bulimulus); broken in 5 pieces
CB201B-7-10-2	28 - B19	floatation - 1mm	Group A	East Court, south of Str. A-15	Preclassic - Middle (middle-late)	Escoba 1	1				Vertebrata	unidentified vertebrate	10	UID	frag
CB201B-7-10-3	29 - B?	floatation - 1mm	Group A	East Court, south of Str. A-15	Preclassic - Middle (middle-late)	Escoba 1	1				Actinopterygii	unidentified bony fish	5	spine	frag
CB201B-7-10-3	29 - B?	floatation - 2mm	Group A	East Court, south of Str. A-15	Preclassic - Middle (middle-late)	Escoba 1	1		1		Gastropoda	unidentified snail	9	shell	frag			fragmented
CB201B-7-10-3	29 - B?	floatation - 2mm	Group A	East Court, south of Str. A-15	Preclassic - Middle (middle-late)	Escoba 1	1				Vertebrata	unidentified vertebrate	10	UID	frag			fragmented
CB201B-7-10-3	29 - B?	floatation - 1mm	Group A	East Court, south of Str. A-15	Preclassic - Middle (middle-late)	Escoba 1	3				Vertebrata	unidentified vertebrate	10	UID	frag
CB201B-7-10-4	924	1/4"	Group A	East Court, south of Str. A-15	Preclassic - Middle (middle-late)	Escoba 1	1		1		Pomacea flagellata	Central American apple snail	7	shell	frag
CB201B-7-10-5	927	1/4"	Group A	East Court, south of Str. A-15	Preclassic - Middle (late)	Escoba 1	1				Canis lupus familiaris	domestic dog	1	canine	whole			eroded
CB201B-7-10-5	927	1/4"	Group A	East Court, south of Str. A-15	Preclassic - Middle (late)	Escoba 1	1				Canis lupus familiaris	domestic dog	1	canine	almost whole			split; refits
CB201B-7-10-5	927	1/4"	Group A	East Court, south of Str. A-15	Preclassic - Middle (late)	Escoba 1	1				Mammalia	unidentified mammal	1	diaphysis (shaft)	shaft frag
CB201B-7-10-5	927	1/4"	Group A	East Court, south of Str. A-15	Preclassic - Middle (middle-late)	Escoba 1	1				Testudines	unidentified turtle	3	carapace and plastron	frag			eroded
CB201B-7-10-5	927	1/4"	Group A	East Court, south of Str. A-15	Preclassic - Middle (middle-late)	Escoba 1	1				Testudines	unidentified turtle	3	carapace	pleural frag
CB201B-7-10-5	927	1/4"	Group A	East Court, south of Str. A-15	Preclassic - Middle (late)	Escoba 1	2		1		Unionidae	river mussel	6	shell	2 anterior margins, umbo/posterior hinge, frag	1 R, 1 L		fragmented
CB201B-7-10-5	927	1/4"	Group A	East Court, south of Str. A-15	Preclassic - Middle (late)	Escoba 1	1		1		Unionidae	river mussel	6	shell	almost whole valve, missing posterior	L		fragmented
CB201B-7-10-5	927	1/4"	Group A	East Court, south of Str. A-15	Preclassic - Middle (late)	Escoba 1	138		138		Pomacea flagellata	Central American apple snail	7	shell	73 almost whole; others frags			fragmented
CB201B-7-10-5	927	1/4"	Group A	East Court, south of Str. A-15	Preclassic - Middle (late)	Escoba 1	3		3		Bulimulus sp.	terrestrial cone snail	9	shell	whole
CB201B-7-10-5	927	1/4"	Group A	East Court, south of Str. A-15	Preclassic - Middle (late)	Escoba 1	2				Vertebrata	unidentified vertebrate	10	UID	frag			fragmented
CB201B-7-10-5	30 - B22	floatation - 1mm	Group A	East Court, south of Str. A-15	Preclassic - Middle (middle-late)	Escoba 1	2				Actinopterygii	unidentified bony fish	5	cranium	frag
CB201B-7-10-5	30 - B22	floatation - 1mm	Group A	East Court, south of Str. A-15	Preclassic - Middle (middle-late)	Escoba 1	2				Actinopterygii	unidentified bony fish	5	dorsal spine	1 whole, 1 partial
CB201B-7-10-5	30 - B22	floatation - 1mm	Group A	East Court, south of Str. A-15	Preclassic - Middle (middle-late)	Escoba 1	4				Actinopterygii	unidentified bony fish	5	ribs or vertebra spines (probably spines)	frag
CB201B-7-10-5	30 - B22	floatation - 1mm	Group A	East Court, south of Str. A-15	Preclassic - Middle (middle-late)	Escoba 1	1				Actinopterygii	unidentified bony fish	5	vertebra	centrum
CB201B-7-10-5	30 - B22	floatation - 2mm	Group A	East Court, south of Str. A-15	Preclassic - Middle (late)	Escoba 1	2		2		Pomacea flagellata	Central American apple snail	7	shell	frag
CB201B-7-10-5	30 - B22	floatation - 2mm	Group A	East Court, south of Str. A-15	Preclassic - Middle (late)	Escoba 1	1		1		Bulimulus sp.	terrestrial cone snail	9	shell	frag
CB201B-7-10-5	30 - B22	floatation - 1mm	Group A	East Court, south of Str. A-15	Preclassic - Middle (middle-late)	Escoba 1	3				Vertebrata	unidentified vertebrate	10	spine	frag
CB201B-7-10-5	30 - B22	floatation - 1mm	Group A	East Court, south of Str. A-15	Preclassic - Middle (middle-late)	Escoba 1	12				Vertebrata	unidentified vertebrate	10	UID	frag			fragmented
CB201B-7-10-5	30 - B22	floatation - 2mm	Group A	East Court, south of Str. A-15	Preclassic - Middle (late)	Escoba 1	1				Vertebrata	unidentified vertebrate	10	UID	frag			2 small pieces, probably same piece -- looks like burnt fish spine
CB201B-7-11-1	941	1/4"	Group A	East Court, south of Str. A-15	Preclassic - Middle (middle-late)	Escoba 1 - intrusion	1		1		Aves?	unidentified bird?	2	diaphysis (shaft)	shaft frag			can't tell from photo
CB201B-7-11-1	941	1/4"	Group A	East Court, south of Str. A-15	Preclassic - Middle (middle-late)	Escoba 1 - intrusion	1				Unionidae	river mussel	6	shell	margin fragment
CB201B-7-11-1	941	1/4"	Group A	East Court, south of Str. A-15	Preclassic - Middle (middle-late)	Escoba 1 - intrusion	4		4		Pomacea flagellata	Central American apple snail	7	shell	2 almost whole, others frags
CB201B-7-11-1	31 - B24	floatation - 4mm	Group A	East Court, south of Str. A-15	Preclassic - Middle (middle-late)	Escoba 1 - intrusion	1				Mammalia, medium-large	unidentified mammal (size of deer or jaguar)	1	diaphysis (shaft)	shaft frag
CB201B-7-11-1	31 - B24	floatation - 1mm	Group A	East Court, south of Str. A-15	Preclassic - Middle (middle-late)	Escoba 1	11				Actinopterygii	unidentified bony fish	5	spines	frag
CB201B-7-11-1	31 - B24	floatation - 2mm	Group A	East Court, south of Str. A-15	Preclassic - Middle (middle-late)	Escoba 1 - intrusion	1				Actinopterygii	unidentified bony fish	5	vertebra	centrum
CB201B-7-11-1	31 - B24	floatation - 1mm	Group A	East Court, south of Str. A-15	Preclassic - Middle (middle-late)	Escoba 1	1		1		Atractosteus tropicus	tropical gar	5	scale	whole
CB201B-7-11-1	31 - B24	floatation - 2mm	Group A	East Court, south of Str. A-15	Preclassic - Middle (middle-late)	Escoba 1 - intrusion	1		1		Gastropoda	unidentified snail	9	shell	frag
CB201B-7-11-1	31 - B24	floatation - 1mm	Group A	East Court, south of Str. A-15	Preclassic - Middle (middle-late)	Escoba 1	3				Vertebrata	unidentified vertebrate	10	UID	frag
CB201B-7-11-1	31 - B24	floatation - 2mm	Group A	East Court, south of Str. A-15	Preclassic - Middle (middle-late)	Escoba 1 - intrusion	1				Vertebrata	unidentified vertebrate	10	UID	frag			could be fish
CB201B-7-11-1	31 - B24	floatation - 1mm	Group A	East Court, south of Str. A-15	Preclassic - Middle (middle-late)	Escoba 1	1				Vertebrata	unidentified vertebrate	10	vertebra	frag
CB201B-7-11-2	932	1/4"	Group A	East Court, south of Str. A-15	Preclassic - Middle (late)	Escoba 1	2				Actinopterygii	unidentified bony fish	5	cranium	frag			probably UID
CB201B-7-11-2	932	1/4"	Group A	East Court, south of Str. A-15	Preclassic - Middle (late)	Escoba 1	1				Siluriformes	catfish	5	first dorsal spine	almost whole
CB201B-7-11-2	932	1/4"	Group A	East Court, south of Str. A-15	Preclassic - Middle (late)	Escoba 1	1				Unionidae	river mussel	6	shell	frag			mostly powder
CB201B-7-11-2	932	1/4"	Group A	East Court, south of Str. A-15	Preclassic - Middle (late)	Escoba 1	1		1		Pomacea flagellata	Central American apple snail	7	shell	frag
CB201B-7-11-2	932	1/4"	Group A	East Court, south of Str. A-15	Preclassic - Middle (late)	Escoba 1	1		1		Bulimulus sp.	terrestrial cone snail	9	shell	whole
CB201B-7-11-2	932	1/4"	Group A	East Court, south of Str. A-15	Preclassic - Middle (late)	Escoba 1	2				Vertebrata	unidentified vertebrate	10	UID	frag
CB201B-7-11-3	939	1/4"	Group A	East Court, south of Str. A-15	Preclassic - Middle (late)	Escoba 1	1				Mammalia, medium-small	unidentified mammal (size of dog or opossum)	1	metapodial	shaft
CB201B-7-11-3	939	1/4"	Group A	East Court, south of Str. A-15	Preclassic - Middle (late)	Escoba 1	2				Testudines	unidentified turtle	3	plastron	frag
CB201B-7-11-3	939	1/4"	Group A	East Court, south of Str. A-15	Preclassic - Middle (late)	Escoba 1	20		20		Pomacea flagellata	Central American apple snail	7	shell	13 almost whole			fragmented
CB201B-7-11-4	934	1/4"	Group A	East Court, south of Str. A-15	Preclassic - Middle (late)	Escoba 1	1				Mammalia, medium-large	unidentified mammal (size of deer or jaguar)	1	diaphysis (shaft)	shaft frag
CB201B-7-11-4	934	1/4"	Group A	East Court, south of Str. A-15	Preclassic - Middle (late)	Escoba 1	3	1	1		Trachemys venusta	Mesoamerican slider	3	carapace	frag
CB201B-7-11-4	934	1/4"	Group A	East Court, south of Str. A-15	Preclassic - Middle (late)	Escoba 1	9		9		Pomacea flagellata	Central American apple snail	7	shell	6 almost complete, others frags			fragmented
CB201B-7-11-4	934	1/4"	Group A	East Court, south of Str. A-15	Preclassic - Middle (late)	Escoba 1	2		2		Bulimulus sp.	terrestrial cone snail	9	shell	whole
CB201B-7-11-5	952	1/4"	Group A	East Court, south of Str. A-15	Preclassic - Middle (late)	Escoba 1	1				Mammalia	unidentified mammal	1	rib	shaft			split
CB201B-7-11-5	952	1/4"	Group A	East Court, south of Str. A-15	Preclassic - Middle (late)	Escoba 1	1				Mammalia	unidentified mammal	1	diaphysis (shaft)	shaft frag
CB201B-7-11-5	952	1/4"	Group A	East Court, south of Str. A-15	Preclassic - Middle (late)	Escoba 1	1				Odocoileus virginianus	white-tailed deer	1	radius	~70% shaft	R	probable adult based on size	fragmented
CB201B-7-11-5	952	1/4"	Group A	East Court, south of Str. A-15	Preclassic - Middle (late)	Escoba 1	1				Actinopterygii	unidentified bony fish	5	dorsal spine	almost whole			very small - found in in interior of Odocoileus radius when soil was removed
CB201B-7-11-5	952	1/4"	Group A	East Court, south of Str. A-15	Preclassic - Middle (late)	Escoba 1	68		68		Pomacea flagellata	Central American apple snail	7	shell	47 almost whole, rest fragmented			fragmented
CB201B-7-11-5	952	1/4"	Group A	East Court, south of Str. A-15	Preclassic - Middle (late)	Escoba 1	2		2		Bulimulus sp.	terrestrial cone snail	9	shell	1 whole, 1 partial
CB201B-7-11-5	32 - B25	floatation - 2mm	Group A	East Court, south of Str. A-15	Preclassic - Middle (middle-late)	Escoba 1	1				Rodentia, small	rodent (size of rice rat or cotton mouse)	1	caudal vertebra	almost whole			tiny 3mm rat caudal vertebra
CB201B-7-11-5	32 - B25	floatation - 2mm	Group A	East Court, south of Str. A-15	Preclassic - Middle (middle-late)	Escoba 1	1				Actinopterygii	unidentified bony fish	5	cranium	frag
CB201B-7-11-5	32 - B25	floatation - 1mm	Group A	East Court, south of Str. A-15	Preclassic - Middle (middle-late)	Escoba 1	8				Actinopterygii	unidentified bony fish	5	cranium	frag			fragmented
CB201B-7-11-5	32 - B25	floatation - 1mm	Group A	East Court, south of Str. A-15	Preclassic - Middle (middle-late)	Escoba 1	3				Actinopterygii	unidentified bony fish	5	dorsal spine	frag
CB201B-7-11-5	32 - B25	floatation - 1mm	Group A	East Court, south of Str. A-15	Preclassic - Middle (middle-late)	Escoba 1	26				Actinopterygii	unidentified bony fish	5	rib or vertebra spine (probably latter)	frag			fragmented
CB201B-7-11-5	32 - B25	floatation - 1mm	Group A	East Court, south of Str. A-15	Preclassic - Middle (middle-late)	Escoba 1	1				Actinopterygii	unidentified bony fish	5	otolith?	whole
CB201B-7-11-5	32 - B25	floatation - 2mm	Group A	East Court, south of Str. A-15	Preclassic - Middle (middle-late)	Escoba 1	4				Actinopterygii	unidentified bony fish	5	spine	frag
CB201B-7-11-5	32 - B25	floatation - 1mm	Group A	East Court, south of Str. A-15	Preclassic - Middle (middle-late)	Escoba 1	3				Actinopterygii	unidentified bony fish	5	vertebra	centrum
CB201B-7-11-5	32 - B25	floatation - 2mm	Group A	East Court, south of Str. A-15	Preclassic - Middle (middle-late)	Escoba 1	1				Atractosteus tropicus	tropical gar	5	scale	whole
CB201B-7-11-5	32 - B25	floatation - 1mm	Group A	East Court, south of Str. A-15	Preclassic - Middle (middle-late)	Escoba 1	6				Atractosteus tropicus	tropical gar	5	scales	3 whole, others almost whole
CB201B-7-11-5	32 - B25	floatation - 2mm	Group A	East Court, south of Str. A-15	Preclassic - Middle (middle-late)	Escoba 1	1				Siluriformes	catfish	5	pectoral spine	frag			3 pieces fragmented - might be same spine -same size
CB201B-7-11-5	32 - B25	floatation - 1mm	Group A	East Court, south of Str. A-15	Preclassic - Middle (middle-late)	Escoba 1	1		1		Siluriformes	catfish	5	pectoral spine (small)	frag
CB201B-7-11-5	32 - B25	floatation - 2mm	Group A	East Court, south of Str. A-15	Preclassic - Middle (middle-late)	Escoba 1	5		5		Pomacea flagellata	Central American apple snail	7	shell	frag			MNI based on 4 interior whorls and one tiny Pomacea (smaller than others); fragmented
CB201B-7-11-5	32 - B25	floatation - 2mm	Group A	East Court, south of Str. A-15	Preclassic - Middle (middle-late)	Escoba 1	1		1		Gastropoda	unidentified snail	9	shell	frag
CB201B-7-11-5	32 - B25	floatation - 1mm	Group A	East Court, south of Str. A-15	Preclassic - Middle (middle-late)	Escoba 1	5				Vertebrata	unidentified vertebrate	10	UID	frag			probably fish; fragmented
CB201B-7-11-5	32 - B25	floatation - 2mm	Group A	East Court, south of Str. A-15	Preclassic - Middle (middle-late)	Escoba 1	5				Vertebrata	unidentified vertebrate	10	UID	frag			might all be fish
CB201B-7-11-6	950	1/4"	Group A	East Court, south of Str. A-15	Preclassic - Middle (middle-late)	Escoba 1	1				Mammalia	unidentified mammal	1	cranium	possible occipital - near bulla?
CB201B-7-11-6	950	1/4"	Group A	East Court, south of Str. A-15	Preclassic - Middle (late)	Escoba 1	1	1			Kinosternidae/Staurotypidae	mud or musk turtle	3	plastron	edge frag
CB201B-7-11-6	950	1/4"	Group A	East Court, south of Str. A-15	Preclassic - Middle (late)	Escoba 1	1		1		Pomacea flagellata	Central American apple snail	7	shell	almost whole			fragmented
CB201B-7-4-2	236	1/4"	Group A	East Court, south of Str. A-15	Classic - Terminal	Bayal	1				Cuniculus paca	lowland paca	1	femur	~60% prox side	L	probable adult
CB201B-7-4-3	304	1/4"	Group A	East Court, south of Str. A-15	Classic - Terminal	Bayal	1		1	cf	Unionidae	river mussel	6	shell	anterior margin (small frag)	L
CB201B-7-4-3	310	1/4"	Group A	East Court, south of Str. A-15	Classic - Terminal	Bayal	1		1		Ardeidae - similar to Nycticorax sp.	herons	2	coracoid	prox half	R
CB201B-7-4-3		1/4"	Group A	East Court, south of Str. A-15	Classic - Terminal	Bayal	1				Mammalia, medium-large	unidentified mammal (size of deer or jaguar)	1	tibia?	epiphysis fragment		fused	artiodactyl?
CB201B-7-4-3		1/4"	Group A	East Court, south of Str. A-15	Classic - Terminal	Bayal	1		1		Tayassuidae	peccary	1	innominate	pubis and partial acetabulum	L	fused acetabulum
CB201B-7-4-3		1/4"	Group A	East Court, south of Str. A-15	Classic - Terminal	Bayal	in different bag but part of same left innominate in lot				Tayassuidae	peccary	1	innominate	upper ischium and partial acetabulum	L	fused acetabulum
CB201B-7-4-3		1/4"	Group A	East Court, south of Str. A-15	Classic - Terminal	Bayal	1		1		Pomacea flagellata	Central American apple snail	7	shell	body fragment
CB201B-7-4-4	363	1/4"	Group A	East Court, south of Str. A-15	Classic - Late	Tepejilote 1	1		1		Canis lupus familiaris	domestic dog	1	femur	distal epiphysis	L	older subadult/adult (almost completely fused)
CB201B-7-4-4	363	1/4"	Group A	East Court, south of Str. A-15	Classic - Late	Tepejilote 1	1				Canis lupus familiaris	domestic dog	1	premolar 4 (upper)	missing anterior roots	R	probable adult
CB201B-7-4-4	363	1/4"	Group A	East Court, south of Str. A-15	Classic - Late	Tepejilote 1	6				Mammalia	unidentified mammal	1	diaphysis (shaft)	shaft frag
CB201B-7-4-4	363	1/4"	Group A	East Court, south of Str. A-15	Classic - Late	Tepejilote 1	3				Mammalia, medium-large	unidentified mammal (size of deer or jaguar)	1	diaphysis (shaft)	shaft frag
CB201B-7-4-4	363	1/4"	Group A	East Court, south of Str. A-15	Classic - Late	Tepejilote 1	1				Odocoileus virginianus	white-tailed deer	1	femur	distal epiphysis	R	subadult - unfused but large	odd black ink-like marks on surface (this is sometimes found on the jute at different sites I've worked at; I'm inclined to think it's some natural process)
CB201B-7-4-4	363	1/4"	Group A	East Court, south of Str. A-15	Classic - Late	Tepejilote 1	1				Odocoileus virginianus	white-tailed deer	1	phalanx 2	distal half	RM/LL
CB201B-7-4-4	363	1/4"	Group A	East Court, south of Str. A-15	Classic - Late	Tepejilote 1	1				Odocoileus virginianus	white-tailed deer	1	tibia	shaft frag			rodent gnawed on outer surface
CB201B-7-4-4	363	1/4"	Group A	East Court, south of Str. A-15	Classic - Late	Tepejilote 1	1		1		Unionidae	river mussel	6	shell	anterior margin	L		fragmented
CB201B-7-5-1	367	1/4"	Group A	East Court, south of Str. A-15	Classic - Late	Tepejilote 1	1				Unionidae	river mussel	6	shell	margins, frags			large valve, fragmented
CB201B-7-5-1	590	1/4"	Group A	East Court, south of Str. A-15	Classic - Late	Tepejilote 1	1				Dermatemys or Trachemys	river turtle or slider	3	carapace	pleural frag
CB201B-7-5-1	590	1/4"	Group A	East Court, south of Str. A-15	Classic - Late	Tepejilote 1	1				Vertebrata	unidentified vertebrate	10	thick cancellous bone	frag			possibly medium-large mammal or turtle
CB201B-7-5-1	590	1/4"	Group A	East Court, south of Str. A-15	Classic - Late	Tepejilote 1	1				Vertebrata	unidentified vertebrate	10	UID	frag
CB201B-7-5-2	372	1/4"	Group A	East Court, south of Str. A-15	Classic - Late	Tepejilote 1	1				Canis lupus familiaris	domestic dog	1	canine (upper)	almost whole	L		eroded enamel
CB201B-7-5-2	372	1/4"	Group A	East Court, south of Str. A-15	Classic - Late	Tepejilote 1	1				Odocoileus virginianus	white-tailed deer	1	humerus	distal condyle	R	adult
CB201B-7-5-2	372	1/4"	Group A	East Court, south of Str. A-15	Classic - Late	Tepejilote 1	1		1		Tayassuidae	peccary	1	MTIII	whole	R	adult based on size	mild rodent gnawing on surface
CB201B-7-5-2	372	1/4"	Group A	East Court, south of Str. A-15	Classic - Late	Tepejilote 1	1				Vertebrata	unidentified vertebrate	10	UID	frag			split
CB201B-7-5-2	372	1/4"	Group A	East Court, south of Str. A-15	Classic - Late	Tepejilote 1	1				Vertebrata	unidentified vertebrate	10	UID	frag
CB201B-7-5-2	379	1/4"	Group A	East Court, south of Str. A-15	Classic - Late	Tepejilote 1	1		1		Unionidae	river mussel	6	shell	almost whole valve	L
CB201B-7-5-3	383	1/4"	Group A	East Court, south of Str. A-15	Classic - Late	Tepejilote 1	1				Canis lupus familiaris	domestic dog	1	MCII	whole	R
CB201B-7-5-3	383	1/4"	Group A	East Court, south of Str. A-15	Classic - Late	Tepejilote 1	1				Canis lupus familiaris	domestic dog	1	MCIV	whole
CB201B-7-5-3	383	1/4"	Group A	East Court, south of Str. A-15	Classic - Late	Tepejilote 1	1				Canis lupus familiaris	domestic dog	1	MCV	prox half	R
CB201B-7-5-3	383	1/4"	Group A	East Court, south of Str. A-15	Classic - Late	Tepejilote 1	1				Canis lupus familiaris	domestic dog	1	talus	whole	R
CB201B-7-5-3	383	1/4"	Group A	East Court, south of Str. A-15	Classic - Late	Tepejilote 1	1				Mammalia	unidentified mammal	1	diaphysis (shaft)	shaft frag			rodent gnawing on side
CB201B-7-5-3	383	1/4"	Group A	East Court, south of Str. A-15	Classic - Late	Tepejilote 1	1				Mammalia, medium-large	unidentified mammal (size of deer or jaguar)	1	diaphysis (shaft)	shaft frag
CB201B-7-5-3	383	1/4"	Group A	East Court, south of Str. A-15	Classic - Late	Tepejilote 1	1				Aves	unidentified bird	2	diaphysis (shaft)	shaft frag
CB201B-7-5-3	383	1/4"	Group A	East Court, south of Str. A-15	Classic - Late	Tepejilote 1	1		could be ocellata		Meleagris sp.	turkey	2	carpometacarpus	shaft - intermetacarpal tuberosity present	R
CB201B-7-5-3	383	1/4"	Group A	East Court, south of Str. A-15	Classic - Late	Tepejilote 1	3				Testudines, medium-large size	unidentified turtle (size of river turtle)	3	plastron, near bridge	frag
CB201B-7-5-3	587	1/4"	Group A	East Court, south of Str. A-15	Classic - Late	Tepejilote 1	1				Testudines	unidentified turtle	3	plastron	frag
CB201B-7-5-4	399	1/4"	Group A	East Court, south of Str. A-15	Classic - Late	Tepejilote 1	1				Odocoileus virginianus	white-tailed deer	1	phalanx 2	whole	RL/LM	fused
CB201B-7-5-4	399	1/4"	Group A	East Court, south of Str. A-15	Classic - Late	Tepejilote 1	1		1	cf	Dendrocygna sp.?	whistling duck?	2	carpometacarpus	prox half	R
CB201B-7-5-4	399	1/4"	Group A	East Court, south of Str. A-15	Classic - Late	Tepejilote 1	1	1	1		Trachemys venusta	Mesoamerican slider	3	plastron	about half of xiphiplastron	R
CB201B-7-5-4	399	1/4"	Group A	East Court, south of Str. A-15	Classic - Late	Tepejilote 1	1			cf	Unionidae	river mussel	6	shell	frag			fragmented
CB201B-7-5-4	399	1/4"	Group A	East Court, south of Str. A-15	Classic - Late	Tepejilote 1	1		1		Pomacea flagellata	Central American apple snail	7	shell	frag
CB201B-7-5-4	399	1/4"	Group A	East Court, south of Str. A-15	Classic - Late	Tepejilote 1	1		1		Gastropoda, marine	unidentified marine snail	8	shell	UID
CB201B-7-5-4	399	1/4"	Group A	East Court, south of Str. A-15	Classic - Late	Tepejilote 1	1				Vertebrata	unidentified vertebrate	10	UID	frag			possibly part of Trachemys carapace
CB201B-7-5-5	404	1/4"	Group A	East Court, south of Str. A-15	Classic - Late	Tepejilote 1	1				Canis lupus familiaris	domestic dog	1	cranium	sagittal spine, left occipital condyle, temporal frags			fragmented (~6); low sagittal crest
CB201B-7-5-5	404	1/4"	Group A	East Court, south of Str. A-15	Classic - Late	Tepejilote 1	1				Canis lupus familiaris	domestic dog	1	mandible and 2nd molar	ramus and posterior body	R	probable adult	worn back tooth
CB201B-7-5-5	404	1/4"	Group A	East Court, south of Str. A-15	Classic - Late	Tepejilote 1	9				Mammalia	unidentified mammal	1	diaphysis (shaft)	shaft frag
CB201B-7-5-5	404	1/4"	Group A	East Court, south of Str. A-15	Classic - Late	Tepejilote 1	1				Odocoileus virginianus	white-tailed deer	1	phalanx 3	whole	RM/LL
CB201B-7-5-5	404	1/4"	Group A	East Court, south of Str. A-15	Classic - Late	Tepejilote 1	1				Odocoileus virginianus	white-tailed deer	1	talus	whole	L	adult size	rodent gnawing on lateral side - some could be light cut marks too?
CB201B-7-5-5	404	1/4"	Group A	East Court, south of Str. A-15	Classic - Late	Tepejilote 1	1		1		Odocoileus virginianus	white-tailed deer	1	ulna	coraonoid process	L
CB201B-7-5-5	404	1/4"	Group A	East Court, south of Str. A-15	Classic - Late	Tepejilote 1	1		1		Ardeidae	herons	2	ulna	shaft	R
CB201B-7-5-5	404	1/4"	Group A	East Court, south of Str. A-15	Classic - Late	Tepejilote 1	8				Dermatemys mawii	Central American river turtle	3	carapace	frags
CB201B-7-5-5	404	1/4"	Group A	East Court, south of Str. A-15	Classic - Late	Tepejilote 1	1	1			Dermatemys mawii	Central American river turtle	3	humerus	prox half	L
CB201B-7-5-5	404	1/4"	Group A	East Court, south of Str. A-15	Classic - Late	Tepejilote 1	2		1		Testudines, small	unidentified turtle (size of small mud turtle)	3	carapace and plastron	neural, plastron frags
CB201B-7-5-5	404	1/4"	Group A	East Court, south of Str. A-15	Classic - Late	Tepejilote 1	1				Unionidae	river mussel	6	shell	anterior 1/3 of valve	R
CB201B-7-5-5	585	1/4"	Group A	East Court, south of Str. A-15	Classic - Late	Tepejilote 1	3				Testudines, medium-large size	unidentified turtle (size of river turtle)	3	carapace and plastron	frag
CB201B-7-7-1	540	1/4"	Group A	East Court, south of Str. A-15	Preclassic - Middle (middle-late)	Escoba 3	1				Testudines	unidentified turtle	3	carapace	frag
CB201B-7-7-1	540	1/4"	Group A	East Court, south of Str. A-15	Preclassic - Middle (middle-late)	Escoba 3	1				Unionidae	river mussel	6	shell	anterior 25% of valve	R
CB201B-7-7-1	540	1/4"	Group A	East Court, south of Str. A-15	Preclassic - Middle (middle-late)	Escoba 3	1		1		Unionidae	river mussel	6	shell	anterior 75% of valve	L
CB201B-7-7-2	556	1/4"	Group A	East Court, south of Str. A-15	Preclassic - Middle (middle-late)	Escoba 3	1		1		Unionidae	river mussel	6	shell	anterior margin	L
CB201B-7-7-2	556	1/4"	Group A	East Court, south of Str. A-15	Preclassic - Middle (middle-late)	Escoba 3	2		1		Unionidae	river mussel	6	shell	1 anterior half of valve, others anterior margins	1 R, 1 L		fragmented
CB201B-7-7-2	556	1/4"	Group A	East Court, south of Str. A-15	Preclassic - Middle (middle-late)	Escoba 3	1		1		Pomacea flagellata	Central American apple snail	7	shell	frag
CB201B-7-7-3	552	1/4"	Group A	East Court, south of Str. A-15	Preclassic - Middle (middle-late)	Escoba 3	1				Unionidae	river mussel	6	shell	hinge			fragmented
CB201B-7-7-3	582	1/4"	Group A	East Court, south of Str. A-15	Preclassic - Middle (middle-late)	Escoba 3	1				Mammalia, medium-small	unidentified mammal (size of dog or opossum)	1	humerus	distal end of shaft above trochlear fossa	L?
CB201B-7-7-3	582	1/4"	Group A	East Court, south of Str. A-15	Preclassic - Middle (middle-late)	Escoba 3	1				Testudines	unidentified turtle	3	carapace and plastron	frag
CB201B-7-7-4	603	1/4"	Group A	East Court, south of Str. A-15	Preclassic - Middle (middle-late)	Escoba 3	1				Unionidae	river mussel	6	shell	frag
CB201B-7-7-4	603	1/4"	Group A	East Court, south of Str. A-15	Preclassic - Middle (middle-late)	Escoba 3	1		1		Pomacea flagellata	Central American apple snail	7	shell	frag			fragmented
CB201B-7-7-4	603	1/4"	Group A	East Court, south of Str. A-15	Preclassic - Middle (middle-late)	Escoba 3	1		1		Helicina cf. amoena	angled dome snail	9	shell	whole
CB201B-7-7-5	618	1/4"	Group A	East Court, south of Str. A-15	Preclassic - Middle (middle-late)	Escoba 3	1				Unionidae	river mussel	6	shell	frag			powder
CB201B-7-7-5	618	1/4"	Group A	East Court, south of Str. A-15	Preclassic - Middle (middle-late)	Escoba 3	1		1		Pomacea flagellata	Central American apple snail	7	shell	frag
CB201B-7-7-6	648	1/4"	Group A	East Court, south of Str. A-15	Preclassic - Middle (middle-late)	Escoba 3	1				Unionidae	river mussel	6	shell	anterior 1/4 of valve	R		fragmented
CB201B-7-7-6	648	1/4"	Group A	East Court, south of Str. A-15	Preclassic - Middle (middle-late)	Escoba 3	3		3		Pomacea flagellata	Central American apple snail	7	shell	frag			fragmented
CB201B-7-7-6	648	1/4"	Group A	East Court, south of Str. A-15	Preclassic - Middle (middle-late)	Escoba 3	2		2		Bulimulus sp.	terrestrial cone snail	9	shell	1 whole, 1 frag
CB201B-7-7-6	960	1/4"	Group A	East Court, south of Str. A-15	Preclassic - Middle (middle-late)	Escoba 3	1				Mammalia	unidentified mammal	1	diaphysis (shaft)	shaft frag
CB201B-7-7-7	662	1/4"	Group A	East Court, south of Str. A-15	Preclassic - Middle (middle-late)	Escoba 3	1				Unionidae	river mussel	6	shell	nacre of umbo
CB201B-7-7-7	664	1/4"	Group A	East Court, south of Str. A-15	Preclassic - Middle (middle-late)	Escoba 3	1				Unionidae	river mussel	6	shell	umbo, anterior frags	R		fragmented
CB201B-7-7-7	664	1/4"	Group A	East Court, south of Str. A-15	Preclassic - Middle (middle-late)	Escoba 3	2		2		Pomacea flagellata	Central American apple snail	7	shell	frag
CB201B-7-7-7	664	1/4"	Group A	East Court, south of Str. A-15	Preclassic - Middle (middle-late)	Escoba 3	1		1		Gastropoda, large marine	unidentified large marine snails	8	shell	frag			fragment of large smooth-sided gastropod
CB201B-7-7-7	664	1/4"	Group A	East Court, south of Str. A-15	Preclassic - Middle (middle-late)	Escoba 3	3		3		Bulimulus sp.	terrestrial cone snail	9	shell	1 whole, 2 frags
CB201B-7-7-7	664	1/4"	Group A	East Court, south of Str. A-15	Preclassic - Middle (middle-late)	Escoba 3	1		1		Neocyclotus dysoni	common crater snail	9	shell	frag
CB201B-7-7-8	692	1/4"	Group A	East Court, south of Str. A-15	Preclassic - Middle (middle-late)	Escoba 3	1		1		Unionidae	river mussel	6	shell	umbo	L
CB201B-7-7-8	692	1/4"	Group A	East Court, south of Str. A-15	Preclassic - Middle (middle-late)	Escoba 3	1		1		Pomacea flagellata	Central American apple snail	7	shell	frag
CB201B-7-7-8	956	1/4"	Group A	East Court, south of Str. A-15	Preclassic - Middle (middle-late)	Escoba 3	1				Testudines, medium-large size	unidentified turtle (size of river turtle)	3	carapace and plastron	frag
CB201B-7-8-1	722	1/4"	Group A	East Court, south of Str. A-15	Preclassic - Middle (middle-late)	Escoba 3	1		1		Unionidae	river mussel	6	shell	anterior margins	L		fragmented
CB201B-7-8-2	780	1/4"	Group A	East Court, south of Str. A-15	Preclassic - Middle (middle-late)	Escoba 3	1				Unionidae	river mussel	6	shell	nacre fragments			mostly powder
CB201B-7-8-2	780	1/4"	Group A	East Court, south of Str. A-15	Preclassic - Middle (middle-late)	Escoba 3	1		1		Pomacea flagellata	Central American apple snail	7	shell	frag
CB201B-7-8-3	831	1/4"	Group A	East Court, south of Str. A-15	Preclassic - Middle (middle-late)	Escoba 3	1				Canis lupus familiaris	domestic dog	1	molar 1 (lower)	posterior 75%	R
CB201B-7-8-3	831	1/4"	Group A	East Court, south of Str. A-15	Preclassic - Middle (middle-late)	Escoba 3	1				Canis lupus familiaris	domestic dog	1	premolar 3 or premolar 4	posterior half
CB201B-7-8-3	831	1/4"	Group A	East Court, south of Str. A-15	Preclassic - Middle (middle-late)	Escoba 3	1			cf	Canis lupus familiaris	domestic dog	1	phalanx 1	almost whole
CB201B-7-8-3	831	1/4"	Group A	East Court, south of Str. A-15	Preclassic - Middle (middle-late)	Escoba 3	1				Mammalia, medium-large	unidentified mammal (size of deer or jaguar)	1	diaphysis (shaft)	shaft frag
CB201B-7-8-3	831	1/4"	Group A	East Court, south of Str. A-15	Preclassic - Middle (middle-late)	Escoba 3	1		1		Iguanidae	iguana	3	lumbar (?) vertebra	centrum
CB201B-7-8-3	831	1/4"	Group A	East Court, south of Str. A-15	Preclassic - Middle (middle-late)	Escoba 3	1				Unionidae	river mussel	6	shell	frag			mostly powder
CB201B-7-8-3	831	1/4"	Group A	East Court, south of Str. A-15	Preclassic - Middle (middle-late)	Escoba 3	3		3		Pomacea flagellata	Central American apple snail	7	shell	frag
CB201B-7-8-3	831	1/4"	Group A	East Court, south of Str. A-15	Preclassic - Middle (middle-late)	Escoba 3	1		1		Bulimulus sp.	terrestrial cone snail	9	shell	whole
CB201B-7-8-3	831	1/4"	Group A	East Court, south of Str. A-15	Preclassic - Middle (middle-late)	Escoba 3	4				Vertebrata	unidentified vertebrate	10	diaphysis (shaft)	shaft frag
CB201B-7-9-1	864	1/4"	Group A	East Court, south of Str. A-15	Preclassic - Middle (middle-late)	Escoba 3	1				Canis lupus familiaris	domestic dog	1	canine (lower)	whole	L
CB201B-7-9-2	867	1/4"	Group A	East Court, south of Str. A-15	Preclassic - Middle (middle-late)	Escoba 2	1			cf	Canis lupus familiaris	domestic dog	1	ulna	shaft region below trochlear notch	R		badly eroded; split
CB201B-7-9-2	867	1/4"	Group A	East Court, south of Str. A-15	Preclassic - Middle (middle-late)	Escoba 2	1		1		Pomacea flagellata	Central American apple snail	7	shell	frag
CB201B-7-9-3	848	1/4"	Group A	East Court, south of Str. A-15	Preclassic - Middle (middle-late)	Escoba 3	1		1		Bulimulus sp.	terrestrial cone snail	9	shell	frag
CB201B-7-9-5	881	1/4"	Group A	East Court, south of Str. A-15	Preclassic - Middle (middle-late)	Escoba 2	1		1		Bulimulus sp.	terrestrial cone snail	9	shell	whole
CB201B-8-10-1	903	1/4"	Group A	East Court, south of Str. A-15	Preclassic - Middle (middle-late)	Escoba 1	1		1		Unionidae	river mussel	6	shell	anterior margins	L		fragmented
CB201B-8-10-1	903	1/4"	Group A	East Court, south of Str. A-15	Preclassic - Middle (middle-late)	Escoba 1	1		1		Pomacea flagellata	Central American apple snail	7	shell	frag
CB201B-8-10-2	946	1/4"	Group A	East Court, south of Str. A-15	Preclassic - Middle (middle-late)	Escoba 1	3				Mammalia, medium-small	unidentified mammal (size of dog or opossum)	1	metapodial	shaft
CB201B-8-10-2	946	1/4"	Group A	East Court, south of Str. A-15	Preclassic - Middle (middle-late)	Escoba 1	2				Actinopterygii	unidentified bony fish	5	cranium	frag			probably not identifiable
CB201B-8-10-2	946	1/4"	Group A	East Court, south of Str. A-15	Preclassic - Middle (middle-late)	Escoba 1	1		1		Pomacea flagellata	Central American apple snail	7	shell	frag
CB201B-8-10-2	946	1/4"	Group A	East Court, south of Str. A-15	Preclassic - Middle (middle-late)	Escoba 1	1				Vertebrata	unidentified vertebrate	10	diaphysis (shaft)	shaft frag
CB201B-8-4-2	238	1/4"	Group A	East Court, south of Str. A-15	Classic - Terminal	Bayal	1				Cuniculus paca	lowland paca	1	humerus	distal ~40%	L	fused - adult
CB201B-8-5-1	267	1/4"	Group A	East Court, south of Str. A-15	Classic - Late	Tepejilote 1	1				Mammalia	unidentified mammal	1	cranium	frag			fragmented
CB201B-8-5-1	268	1/4"	Group A	East Court, south of Str. A-15	Classic - Late	Tepejilote 1	1				Unionidae	river mussel	6	shell	nacre frag
CB201B-8-5-2	281	1/4"	Group A	East Court, south of Str. A-15	Classic - Late	Tepejilote 1	1				Mammalia	unidentified mammal	1	diaphysis (shaft)	shaft frag
CB201B-8-5-2	282	1/4"	Group A	East Court, south of Str. A-15	Classic - Late	Tepejilote 1	1		1	cf	Unionidae	river mussel	6	shell	various fragments, including umbo and hinge	L		fragmented
CB201B-8-5-2	282	1/4"	Group A	East Court, south of Str. A-15	Classic - Late	Tepejilote 1	1		1		Pomacea flagellata	Central American apple snail	7	shell	frag			fragmented
CB201B-8-5-2	290 - Bag 2	1/4"	Group A	East Court, south of Str. A-15	Classic - Late	Tepejilote 1	1				Vertebrata	unidentified vertebrate	10	undetermined frag	frag			possibly Testudines
CB201B-8-5-2	291 - Bag 2 (bag number is correct)	1/4"	Group A	East Court, south of Str. A-15	Classic - Late	Tepejilote 1	1		1		Unionidae	river mussel	6	shell	ventral margin	L
CB201B-8-5-5	388	1/4"	Group A	East Court, south of Str. A-15	Classic - Late	Tepejilote 1	1				Canis lupus familiaris	domestic dog	1	MTV	whole	R		split
CB201B-8-5-5	388	1/4"	Group A	East Court, south of Str. A-15	Classic - Late	Tepejilote 1	1	1	1		Dasypus novemcinctus	nine-banded armadillo	1	scutes	1 whole, 1 frag
CB201B-8-5-5	388	1/4"	Group A	East Court, south of Str. A-15	Classic - Late	Tepejilote 1	1				Odocoileus virginianus	white-tailed deer	1	molar 3 (lower)	central portion - both mesial and distal ends broken	L
CB201B-8-5-5	388	1/4"	Group A	East Court, south of Str. A-15	Classic - Late	Tepejilote 1	1				Aves	unidentified bird	2	diaphysis (shaft)	shaft frag
CB201B-8-5-5	388	1/4"	Group A	East Court, south of Str. A-15	Classic - Late	Tepejilote 1	1				Testudines	unidentified turtle	3	carapace and plastron	frag
CB201B-8-5-5	388	1/4"	Group A	East Court, south of Str. A-15	Classic - Late	Tepejilote 1	2		2		Unionidae	river mussel	6	shell	2 umbos, 2 anterior margins	both L		fragmented
CB201B-8-5-5	388	1/4"	Group A	East Court, south of Str. A-15	Classic - Late	Tepejilote 1	10				Vertebrata	unidentified vertebrate	10	UID	frag			fragmented
CB201B-8-5-5	583	1/4"	Group A	East Court, south of Str. A-15	Classic - Late	Tepejilote 1	1				Testudines	unidentified turtle	3	plastron	frag
CB201B-8-5-6	455	1/4"	Group A	East Court, south of Str. A-15	Classic - Late	Tepejilote 1	1	1	1		Kinosternidae/Staurotypidae	mud or musk turtle	3	carapace	frag			split; has diagnostic bump, could be small Staurotypus triporcatus
CB201B-8-5-6	455	1/4"	Group A	East Court, south of Str. A-15	Classic - Late	Tepejilote 1	1			cf	Unionidae	river mussel	6	shell	hinge	R
CB201B-8-6-2	451	1/4"	Group A	East Court, south of Str. A-15	Classic - Early	Junco 3	1		1		Mammalia, medium-large	unidentified mammal (size of deer or jaguar)	1	diaphysis (shaft)	shaft frag			split
CB201B-8-6-2	451	1/4"	Group A	East Court, south of Str. A-15	Classic - Early	Junco 3	1				Unionidae	river mussel	6	shell	frag
CB201B-8-6-3	460	1/4"	Group A	East Court, south of Str. A-15	Classic - Early	Junco 3	1				Vertebrata	unidentified vertebrate	10	UID	worked			split
CB201B-8-6-3	461	1/4"	Group A	East Court, south of Str. A-15	Classic - Early	Junco 3	1				Mammalia	unidentified mammal	1	diaphysis (shaft)	shaft frag
CB201B-8-6-3	461	1/4"	Group A	East Court, south of Str. A-15	Classic - Early	Junco 3	1				Mammalia, medium-large	unidentified mammal (size of deer or jaguar)	1	epiphysis	frag			cancellous bone
CB201B-8-6-3	461	1/4"	Group A	East Court, south of Str. A-15	Classic - Early	Junco 3	1		1		Cichlidae	cichlid	5	dorsal spine	almost whole
CB201B-8-6-3	461	1/4"	Group A	East Court, south of Str. A-15	Classic - Early	Junco 3	1				Cichlidae	cichlid	5	premaxilla	frag	R
CB201B-8-6-3	461	1/4"	Group A	East Court, south of Str. A-15	Classic - Early	Junco 3	1		1		Unionidae	river mussel	6	shell	anterior margin	L
CB201B-8-7-2	529	1/4"	Group A	East Court, south of Str. A-15	Preclassic - Middle (middle-late)	Escoba 3	1		1		Pomacea flagellata	Central American apple snail	7	shell	frag
CB201B-8-7-3	547	1/4"	Group A	East Court, south of Str. A-15	Preclassic - Middle (middle-late)	Escoba 3	1				Mammalia	unidentified mammal	1	diaphysis (shaft)	shaft frag
CB201B-8-7-3	547	1/4"	Group A	East Court, south of Str. A-15	Preclassic - Middle (middle-late)	Escoba 3	1				Unionidae	river mussel	6	shell	anterior half of valve	R
CB201B-8-7-3	547	1/4"	Group A	East Court, south of Str. A-15	Preclassic - Middle (middle-late)	Escoba 3	1		1		Unionidae	river mussel	6	shell	posterior frag	L
CB201B-8-7-4	560	1/4"	Group A	East Court, south of Str. A-15	Preclassic - Middle (middle-late)	Escoba 3	1				Unionidae	river mussel	6	shell	ventral margin
CB201B-8-7-4	560	1/4"	Group A	East Court, south of Str. A-15	Preclassic - Middle (middle-late)	Escoba 3	1		1		Unionidae	river mussel	6	shell	1 anterior margin, 1 ventral margin	L		fragmented
CB201B-8-7-4	560	1/4"	Group A	East Court, south of Str. A-15	Preclassic - Middle (middle-late)	Escoba 3	1		1		Pomacea flagellata	Central American apple snail	7	shell	frag
CB201B-8-7-5	607	1/4"	Group A	East Court, south of Str. A-15	Preclassic - Middle (middle-late)	Escoba 3	4				Mammalia	unidentified mammal	1	diaphysis (shaft)	shaft frag
CB201B-8-7-5	607	1/4"	Group A	East Court, south of Str. A-15	Preclassic - Middle (middle-late)	Escoba 3	1				Testudines, medium-large size	unidentified turtle (size of river turtle)	3	carapace	whole neural
CB201B-8-7-5	607	1/4"	Group A	East Court, south of Str. A-15	Preclassic - Middle (middle-late)	Escoba 3	1		1		Unionidae	river mussel	6	shell	anterior margin	L		fragmented
CB201B-8-7-5	607	1/4"	Group A	East Court, south of Str. A-15	Preclassic - Middle (middle-late)	Escoba 3	4		4		Pomacea flagellata	Central American apple snail	7	shell	frag			fragmented
CB201B-8-7-5	607	1/4"	Group A	East Court, south of Str. A-15	Preclassic - Middle (middle-late)	Escoba 3	1		1		Euglandina sp.	wolfsnail or marauder snail	9	shell	frag
CB201B-8-7-5	958	1/4"	Group A	East Court, south of Str. A-15	Preclassic - Middle (middle-late)	Escoba 3	1				Testudines, medium-large size	unidentified turtle (size of river turtle)	3	carapace and plastron	frag
CB201B-8-7-6	619	1/4"	Group A	East Court, south of Str. A-15	Preclassic - Middle (middle-late)	Escoba 3	1		1		Unionidae	river mussel	6	shell	anterior 75% of valve	L		fragmented
CB201B-8-7-6	619	1/4"	Group A	East Court, south of Str. A-15	Preclassic - Middle (middle-late)	Escoba 3	4		4		Pomacea flagellata	Central American apple snail	7	shell	frag			fragmented
CB201B-8-7-6	619	1/4"	Group A	East Court, south of Str. A-15	Preclassic - Middle (middle-late)	Escoba 3	1		1		Dentaliidae (cf. Graptacme ebeora)	tusk shell	8	shell	frag
CB201B-8-7-6	619	1/4"	Group A	East Court, south of Str. A-15	Preclassic - Middle (middle-late)	Escoba 3	11		11		Bulimulus sp.	terrestrial cone snail	9	shell	almost whole
CB201B-8-7-6	619	1/4"	Group A	East Court, south of Str. A-15	Preclassic - Middle (middle-late)	Escoba 3	1		1		Euglandina sp.	wolfsnail or marauder snail	9	shell	whole
CB201B-8-7-6	619	1/4"	Group A	East Court, south of Str. A-15	Preclassic - Middle (middle-late)	Escoba 3	3		3		Neocyclotus dysoni	common crater snail	9	shell	almost whole
CB201B-8-7-7	668	1/4"	Group A	East Court, south of Str. A-15	Preclassic - Middle (middle-late)	Escoba 3	2		1		Unionidae	river mussel	6	shell	mostly anterior frags, 2 umbos	1 R, 1 L		fragmented
CB201B-8-7-7	668	1/4"	Group A	East Court, south of Str. A-15	Preclassic - Middle (middle-late)	Escoba 3	6		6		Pomacea flagellata	Central American apple snail	7	shell	1 almost whole, others frags			fragmented
CB201B-8-7-8	685	1/4"	Group A	East Court, south of Str. A-15	Preclassic - Middle (middle-late)	Escoba 3	1		1		Canis lupus familiaris	domestic dog	1	premolar 4 (upper)	anterior half of enamel	R
CB201B-8-7-8	685	1/4"	Group A	East Court, south of Str. A-15	Preclassic - Middle (middle-late)	Escoba 3	1				Mammalia	unidentified mammal	1	diaphysis (shaft)	shaft frag
CB201B-8-7-8	685	1/4"	Group A	East Court, south of Str. A-15	Preclassic - Middle (middle-late)	Escoba 3	1				Actinopterygii	unidentified bony fish	5	cranium	frag			use photo for ID
CB201B-8-7-8	685	1/4"	Group A	East Court, south of Str. A-15	Preclassic - Middle (middle-late)	Escoba 3	1				Unionidae	river mussel	6	shell	frag			fragmented
CB201B-8-7-8	685	1/4"	Group A	East Court, south of Str. A-15	Preclassic - Middle (middle-late)	Escoba 3	1		1		Pomacea flagellata	Central American apple snail	7	shell	whole
CB201B-8-7-8	685	1/4"	Group A	East Court, south of Str. A-15	Preclassic - Middle (middle-late)	Escoba 3	2		1		Gastropoda, large marine	unidentified large marine snails	8	shell	body			originally identified as Olivinae, but on second look it seems like it could be something much larger
CB201B-8-8-1	785	1/4"	Group A	East Court, south of Str. A-15	Preclassic - Middle (middle-late)	Escoba 3	1				Canis lupus familiaris	domestic dog	1	ulna	shaft region below trochlear notch	R
CB201B-8-8-1	785	1/4"	Group A	East Court, south of Str. A-15	Preclassic - Middle (middle-late)	Escoba 3	1				Unionidae	river mussel	6	shell	frag
CB201B-8-8-1	785	1/4"	Group A	East Court, south of Str. A-15	Preclassic - Middle (middle-late)	Escoba 3	2		2		Pomacea flagellata	Central American apple snail	7	shell	frag
CB201B-8-8-1	785	1/4"	Group A	East Court, south of Str. A-15	Preclassic - Middle (middle-late)	Escoba 3	3		3		Bulimulus sp.	terrestrial cone snail	9	shell	whole
CB201B-8-8-2	798	1/4"	Group A	East Court, south of Str. A-15	Preclassic - Middle (middle-late)	Escoba 3	1		1		Unionidae	river mussel	6	shell	anterior 1/4 of valve	L
CB201B-8-8-2	798	1/4"	Group A	East Court, south of Str. A-15	Preclassic - Middle (middle-late)	Escoba 3	2				Vertebrata	unidentified vertebrate	10	diaphysis (shaft)	shaft frag
CB201B-8-8-3	810	1/4"	Group A	East Court, south of Str. A-15	Preclassic - Middle (middle-late)	Escoba 3	1				Mammalia	unidentified mammal	1	diaphysis (shaft)	shaft frag
CB201B-8-8-3	810	1/4"	Group A	East Court, south of Str. A-15	Preclassic - Middle (middle-late)	Escoba 3	1		1		Bulimulus sp.	terrestrial cone snail	9	shell	whole
CB201B-8-9-1	845	1/4"	Group A	East Court, south of Str. A-15	Preclassic - Middle (middle-late)	Escoba 2	1				Unionidae	river mussel	6	shell	frag
CB201B-8-9-1	845	1/4"	Group A	East Court, south of Str. A-15	Preclassic - Middle (middle-late)	Escoba 2	1		1		Bulimulus sp.	terrestrial cone snail	9	shell	whole
CB201B-9-4-1	194	1/4"	Group A	East Court, south of Str. A-15	Classic - Terminal	Bayal	1		1		Panthera onca	jaguar	1	humerus	distal condyle	L	fused - adult	large individual (compared at FLMNH too - definitely Panthera onca)
CB201B-9-4-2	202	1/4"	Group A	East Court, south of Str. A-15	Classic - Terminal	Bayal	1				Unionidae	river mussel	6	shell	nacre fragments			fragmented
CB201C-10-1-1	139	1/4"	Group A	East Court, Str. A-14	Classic - Terminal	Bayal	1		1	cf	Alouatta pigra?	Guatemalan black howler monkey	1	ulna	prox 1/3	R	adult - fused	mild rodent gnawing on shaft - looks big, even for howler, but doesn't match anything else (not human, but seems Primate) - checked at FLMNH
CB201C-10-2-1	149	1/4"	Group A	East Court, Str. A-14	Classic - Terminal	Bayal	1		1		Pomacea flagellata	Central American apple snail	7	shell	external lip frag			this is the type of external lip overlap that the males have
CB201C-10-5-4	186	1/4"	Group A	East Court, Str. A-14	Classic - Terminal	Bayal	1				Unionidae	river mussel	6	shell	nacre fragments			fragmented
CB201C-11-4-1	162	1/4"	Group A	East Court, Str. A-14	Classic - Terminal	Bayal	1		1		Meleagris sp.	turkey	2	humerus	10% distal frag of shaft	R
CB201C-13-4-1	215	1/4"	Group A	East Court, Str. A-14	Classic - Terminal	Bayal	1		1		Pachychilus cf. glaphyrus	jute snail	7	shell	body, anterior half of spire
CB201C-13-6-1	246	1/4"	Group A	East Court, Str. A-14	Classic - Late	Tepejilote 2	1				Anura	frog or toad	4	diaphysis (shaft)	shaft frag			highly fragmented
CB201C-13-6-1	246	1/4"	Group A	East Court, Str. A-14	Classic - Late	Tepejilote 2	1		1	cf	Rhinella marina?	cane toad?	4	humerus	distal 1/3	L		large, resembles Rhinella marina
CB201C-13-6-1	246	1/4"	Group A	East Court, Str. A-14	Classic - Late	Tepejilote 2	1			cf	Rhinella marina?	cane toad?	4	tibia	half of shaft			large
CB201C-14-2-2	195	1/4"	Group A	East Court, Str. A-14	Classic - Terminal	Bayal	1		1		Carcharhinus cf. leucas	bull shark	5	tooth	almost whole			unsure if fossil -- Aaron O'dea and Thomas Wake looked at it at STRI, could not determine if fossil; has slight pinkish color
CB201C-14-3-1	203	1/4"	Group A	East Court, Str. A-14	Classic - Terminal	Bayal	3				Mammalia, medium-large	unidentified mammal (size of deer or jaguar)	1	rib?	shaft			split
CB201C-14-3-1	203	1/4"	Group A	East Court, Str. A-14	Classic - Terminal	Bayal	1				Vertebrata	unidentified vertebrate	10	UID	frag
CB201C-14-3-1	205	1/4"	Group A	East Court, Str. A-14	Classic - Terminal	Bayal	27		5	cf	Olvinae	olive snail	8	shell	body frags			might not all be same species -- one with lip looks like Americoliva reticularis
CB201C-14-3-1	205	1/4"	Group A	East Court, Str. A-14	Classic - Terminal	Bayal	1				Vertebrata	unidentified vertebrate	10	UID	frag			possibly part of #203 but does not reconnect
CB201C-14-3-2	206	1/4"	Group A	East Court, Str. A-14	Classic - Terminal	Bayal	17		11	cf	Olvinae	olive snail	8	shell	body frags			~17 frags; some might be another species (some have lip that Americoliva reticularis does)
CB201C-14-7-2	325	1/4"	Group A	East Court, Str. A-14	Classic - Late	Tepejilote 2	1				Mammalia, medium-large	unidentified mammal (size of deer or jaguar)	1	diaphysis (shaft)	shaft frag
CB201C-14-7-3	329	1/4"	Group A	East Court, Str. A-14	Classic - Late	Tepejilote 2	1				Mammalia	unidentified mammal	1	diaphysis (shaft)	shaft frag
CB201C-14-7-3	329	1/4"	Group A	East Court, Str. A-14	Classic - Late	Tepejilote 2	1		1		Gastropoda, terrestrial	unidentified terrestrial snails	9	shell	anterior half			small (~2 mm)
CB201C-15-1-1	225	1/4"	Group A	East Court, Str. A-14	Classic - Terminal	Bayal	1		1		Cuniculus paca	lowland paca	1	incisor (lower)	almost whole	R	adult	badly eroded/rodent gnawed
CB201C-15-1-1	225	1/4"	Group A	East Court, Str. A-14	Classic - Terminal	Bayal	1	1	1		Dasypus novemcinctus	nine-banded armadillo	1	femur	~75% of shaft, epiphyses missing	R	subadult - unfused epiphyses	rodent gnawed
CB201C-16-1-1	228	1/4"	Group A	East Court, Str. A-14	Classic - Terminal	Bayal	1				Philander opossum	gray four-eyed opossum	1	maxilla and two molars (intact)	frag	L	probable adult - all teeth erupted (unless older subadult)
CB201C-16-2-1	262	1/4"	Group A	East Court, Str. A-14	Classic - Terminal	Bayal	1				Cervidae	deer	1	metapodial	distal frag
CB201C-16-2-1	262	1/4"	Group A	East Court, Str. A-14	Classic - Terminal	Bayal	1				Aves	unidentified bird	2	carpometacarpus	prox frag			probably UID
CB201C-16-2-1	262	1/4"	Group A	East Court, Str. A-14	Classic - Terminal	Bayal	1				Aves	unidentified bird	2	diaphysis (shaft)	shaft frag			UID
CB201C-16-2-1	262	1/4"	Group A	East Court, Str. A-14	Classic - Terminal	Bayal	1		1		Gastropoda, large marine	unidentified large marine snails	8	shell	body frag			UID
CB201C-16-2-1	262	1/4"	Group A	East Court, Str. A-14	Classic - Terminal	Bayal	2				Vertebrata	unidentified vertebrate	10	diaphysis (shaft)	shaft frag			one rodent gnawed
CB201C-16-2-1	552	1/4"	Group A	East Court, Str. A-14	Classic - Terminal	Bayal	1				Mammalia	unidentified mammal	1	diaphysis (shaft)	shaft frag
CB201C-16-4-1	284	1/4"	Group A	East Court, Str. A-14	Classic - Terminal	Bayal	1		1		Unionidae	river mussel	6	shell	anterior half of valve	R
CB201C-16-5-2	316	1/4"	Group A	East Court, Str. A-14	Classic - Terminal	Bayal	1			cf	Meleagris sp.	turkey	2	ulna	shaft	R
CB201C-17-4-1	296	1/4"	Group A	East Court, Str. A-14	Classic - Terminal	Bayal	1				Artiodactyla	deer or peccary	1	radius	unfused shaft for epiphysis	L	juvenile or subadult - unfused	split; refits
CB201C-17-4-1	296	1/4"	Group A	East Court, Str. A-14	Classic - Terminal	Bayal	1				Mammalia	unidentified mammal	1	diaphysis (shaft)	shaft frag			very mild rodent gnawing
CB201C-17-4-2	309	1/4"	Group A	East Court, Str. A-14	Classic - Terminal	Bayal	1				Meleagris sp. (DNA test failed -- see notes)	turkey	2	tarsometatarsus	shaft	L		DNA test in 2015; DNA test failed (13C signature strongly suggests ocellated - forest-eating, very low C; see Sharpe et al. 2018 PNAS)
CB201C-18-2-1	258	1/4"	Group A	East Court, Str. A-14	Classic - Terminal	Bayal	1		1		Dasyprocta punctata	Central American agouti	1	tibia	~40% distal shaft and partial epiphysis	L	adult - fused
CB201C-19-7-3	338	1/4"	Group A	East Court, Str. A-14	Classic - Late	Tepejilote 2	1				Mammalia	unidentified mammal	1	diaphysis (shaft)	shaft frag
CB201C-21-4-1	367	1/4"	Group A	East Court, Str. A-14	Classic - Terminal	Bayal	1	1	1		Dermatemys mawii	Central American river turtle	3	plastron	near bridge plate?
CB201C-21-4-1	367	1/4"	Group A	East Court, Str. A-14	Classic - Terminal	Bayal	1				Unionidae	river mussel	6	shell	ventral margin
CB201C-21-4-1	367	1/4"	Group A	East Court, Str. A-14	Classic - Terminal	Bayal	1		1	cf	Olvinae	olive snail	8	shell	body frag			only frag - not enough to ID species for certain (another part is in bag #360)
CB201C-2-2-1	132	1/4"	Group A	East Court, Str. A-14	Classic - Terminal	Bayal	1		1	cf	Odocoileus virginianus	white-tailed deer	1	humerus	deltoid tuberosity region	R
CB201C-2-2-1	132	1/4"	Group A	East Court, Str. A-14	Classic - Terminal	Bayal	1		1		Unionidae	river mussel	6	shell	anterior margin	R
CB201C-22-10-1	477	1/4"	Group A	East Court, Str. A-14	Preclassic - Middle (middle-late)	Escoba 3	1				Canidae	dogs and foxes	1	phalanx 1	~90% (missing prox)
CB201C-22-10-1	477	1/4"	Group A	East Court, Str. A-14	Preclassic - Middle (middle-late)	Escoba 3	3				Testudines, medium-large size	unidentified turtle (size of river turtle)	3	plastron	frag
CB201C-22-10-1	477	1/4"	Group A	East Court, Str. A-14	Preclassic - Middle (middle-late)	Escoba 3	3		3		Pomacea flagellata	Central American apple snail	7	shell	frag			fragmented
CB201C-22-10-1	477	1/4"	Group A	East Court, Str. A-14	Preclassic - Middle (middle-late)	Escoba 3	2		2		Euglandina sp.	wolfsnail or marauder snail	9	shell	1 whole, 1 body
CB201C-22-10-1	477	1/4"	Group A	East Court, Str. A-14	Preclassic - Middle (middle-late)	Escoba 3	2				Vertebrata	unidentified vertebrate	10	UID	frag			exterior surface looks like Mammal; Testudines or Mammal
CB201C-22-10-3	485	1/4"	Group A	East Court, Str. A-14	Preclassic - Middle (middle-late)	Escoba 3	1				Canis lupus familiaris	domestic dog	1	molar 1 (lower)	whole	L	probable adult	split
CB201C-22-10-3	485	1/4"	Group A	East Court, Str. A-14	Preclassic - Middle (middle-late)	Escoba 3	1		1		Unionidae	river mussel	6	shell	hinge	L
CB201C-22-10-3	485	1/4"	Group A	East Court, Str. A-14	Preclassic - Middle (middle-late)	Escoba 3	5		5		Pomacea flagellata	Central American apple snail	7	shell	2 almost whole			fragmented
CB201C-22-10-3	485	1/4"	Group A	East Court, Str. A-14	Preclassic - Middle (middle-late)	Escoba 3	3		3		Bulimulus sp.	terrestrial cone snail	9	shell	whole
CB201C-22-10-3	485	1/4"	Group A	East Court, Str. A-14	Preclassic - Middle (middle-late)	Escoba 3	1		1		Succinea sp.	amber snail	9	shell	whole
CB201C-22-10-3	485	1/4"	Group A	East Court, Str. A-14	Preclassic - Middle (middle-late)	Escoba 3	1				Vertebrata	unidentified vertebrate	10	UID	frag
CB201C-22-10-4	492	1/4"	Group A	East Court, Str. A-14	Preclassic - Middle (middle-late)	Escoba 3	1				Canidae	dogs and foxes	1	phalanx 1	whole			small dog?
CB201C-22-10-4	492	1/4"	Group A	East Court, Str. A-14	Preclassic - Middle (middle-late)	Escoba 3	1				Canis lupus familiaris	domestic dog	1	canine	labial enamel/dentine
CB201C-22-10-4	492	1/4"	Group A	East Court, Str. A-14	Preclassic - Middle (middle-late)	Escoba 3	1				Canis lupus familiaris	domestic dog	1	canine (lower)	almost whole	R	probable adult (large size)
CB201C-22-10-4	492	1/4"	Group A	East Court, Str. A-14	Preclassic - Middle (middle-late)	Escoba 3	1				Mammalia, medium-large	unidentified mammal (size of deer or jaguar)	1	diaphysis (shaft)	shaft frag
CB201C-22-10-4	492	1/4"	Group A	East Court, Str. A-14	Preclassic - Middle (middle-late)	Escoba 3	1				Odocoileus virginianus	white-tailed deer	1	metapodial	posterior shaft frag
CB201C-22-10-4	492	1/4"	Group A	East Court, Str. A-14	Preclassic - Middle (middle-late)	Escoba 3	2		1		Unionidae	river mussel	6	shell	partial umbo, hinge, many posterior frags	1 R, 1 L		flaked
CB201C-22-10-4	492	1/4"	Group A	East Court, Str. A-14	Preclassic - Middle (middle-late)	Escoba 3	1		1		Pachychilus cf. glaphyrus	jute snail	7	shell	almost whole
CB201C-22-10-4	492	1/4"	Group A	East Court, Str. A-14	Preclassic - Middle (middle-late)	Escoba 3	4		4		Pomacea flagellata	Central American apple snail	7	shell	1 whole, most frag			fragmented
CB201C-22-10-4	492	1/4"	Group A	East Court, Str. A-14	Preclassic - Middle (middle-late)	Escoba 3	9		9	cf	Bulimulus sp.	terrestrial cone snail	9	shell	almost whole
CB201C-22-10-4	36 - B6	floatation - 1mm	Group A	East Court, Str. A-14	Preclassic - Middle (middle-late)	Escoba 3	2				Actinopterygii	unidentified bony fish	5	dorsal spine	prox region
CB201C-22-10-4	36 - B6	floatation - 1mm	Group A	East Court, Str. A-14	Preclassic - Middle (middle-late)	Escoba 3	1				Actinopterygii	unidentified bony fish	5	maxilla	frag	R?
CB201C-22-10-4	36 - B6	floatation - 1mm	Group A	East Court, Str. A-14	Preclassic - Middle (middle-late)	Escoba 3	5				Actinopterygii	unidentified bony fish	5	spines	frag
CB201C-22-10-4	36 - B6	floatation - 2mm	Group A	East Court, Str. A-14	Preclassic - Middle (middle-late)	Escoba 3	1		1		Atractosteus tropicus	tropical gar	5	scale	almost whole
CB201C-22-10-4	36 - B6	floatation - 2mm	Group A	East Court, Str. A-14	Preclassic - Middle (middle-late)	Escoba 3	2				Unionidae	river mussel	6	shell	nacre frags			might be two different types of Unionids based on nacre density; fragmented
CB201C-22-10-4	36 - B6	floatation - 2mm	Group A	East Court, Str. A-14	Preclassic - Middle (middle-late)	Escoba 3	1		1		Pomacea flagellata	Central American apple snail	7	shell	frag			fragmented
CB201C-22-10-5	496	1/4"	Group A	East Court, Str. A-14	Preclassic - Middle (middle-late)	Escoba 3	2				Mammalia	unidentified mammal	1	diaphysis (shaft)	shaft frag
CB201C-22-10-5	496	1/4"	Group A	East Court, Str. A-14	Preclassic - Middle (middle-late)	Escoba 3	1				Mammalia, medium-large	unidentified mammal (size of deer or jaguar)	1	diaphysis (shaft)	shaft frag
CB201C-22-10-5	496	1/4"	Group A	East Court, Str. A-14	Preclassic - Middle (middle-late)	Escoba 3	2	1	1		Trachemys venusta	Mesoamerican slider	3	entoplastron and partial pleural	entoplastron whole, pleural frag	R costal
CB201C-22-10-5	496	1/4"	Group A	East Court, Str. A-14	Preclassic - Middle (middle-late)	Escoba 3	2				Unionidae	river mussel	6	shell	anterior margin of one, ventral margin of another valve	R (at least one)		fragmented
CB201C-22-10-5	496	1/4"	Group A	East Court, Str. A-14	Preclassic - Middle (middle-late)	Escoba 3	2		2		Pomacea flagellata	Central American apple snail	7	shell	1 whole, other frags			fragmented
CB201C-22-10-5	496	1/4"	Group A	East Court, Str. A-14	Preclassic - Middle (middle-late)	Escoba 3	6		6	cf	Bulimulus sp.	terrestrial cone snail	9	shell	all whole except 1 (spire)			fragmented
CB201C-22-10-6	500	1/4"	Group A	East Court, Str. A-14	Preclassic - Middle (middle-late)	Escoba 3	1				Canis lupus familiaris	domestic dog	1	canine	posterior enamel
CB201C-22-10-6	500	1/4"	Group A	East Court, Str. A-14	Preclassic - Middle (middle-late)	Escoba 3	1				Carnivora	carnivore	1	metapodial	prox and shaft 75%			small
CB201C-22-10-6	500	1/4"	Group A	East Court, Str. A-14	Preclassic - Middle (middle-late)	Escoba 3	1				Mammalia	unidentified mammal	1	diaphysis (shaft)	shaft frag
CB201C-22-10-6	500	1/4"	Group A	East Court, Str. A-14	Preclassic - Middle (middle-late)	Escoba 3	1				Unionidae	river mussel	6	shell	frag			nacre; fragmented
CB201C-22-10-6	500	1/4"	Group A	East Court, Str. A-14	Preclassic - Middle (middle-late)	Escoba 3	1		1		Pomacea flagellata	Central American apple snail	7	shell	frag			fragmented
CB201C-22-11-1	503	1/4"	Group A	East Court, Str. A-14	Preclassic - Middle (middle-late)	Escoba 3	1				Unionidae	river mussel	6	shell	frag
CB201C-22-11-1	503	1/4"	Group A	East Court, Str. A-14	Preclassic - Middle (middle-late)	Escoba 3	4		4		Pomacea flagellata	Central American apple snail	7	shell	frag			fragmented
CB201C-22-11-1	503	1/4"	Group A	East Court, Str. A-14	Preclassic - Middle (middle-late)	Escoba 3	1			cf	Vertebrata	unidentified vertebrate	10	innominate of anura?	articular surface			Anura innominate?
CB201C-22-11-1	503	1/4"	Group A	East Court, Str. A-14	Preclassic - Middle (middle-late)	Escoba 3	2				Vertebrata	unidentified vertebrate	10	UID	frag
CB201C-22-11-3	510	1/4"	Group A	East Court, Str. A-14	Preclassic - Middle (middle-late)	Escoba 3	1				Mammalia	unidentified mammal	1	diaphysis (shaft)	shaft frag
CB201C-22-11-3	510	1/4"	Group A	East Court, Str. A-14	Preclassic - Middle (middle-late)	Escoba 3	1		1		Unionidae	river mussel	6	shell	umbo	L
CB201C-22-11-3	510	1/4"	Group A	East Court, Str. A-14	Preclassic - Middle (middle-late)	Escoba 3	1		1		Pomacea flagellata	Central American apple snail	7	shell	frag			fragmented
CB201C-22-11-4	514	1/4"	Group A	East Court, Str. A-14	Preclassic - Middle (middle-late)	Escoba 3	9				Mammalia	unidentified mammal	1	diaphysis (shaft)	shaft frag			probably from Odoc; fragmented
CB201C-22-11-4	514	1/4"	Group A	East Court, Str. A-14	Preclassic - Middle (middle-late)	Escoba 3	1		1		Odocoileus virginianus	white-tailed deer	1	MC	prox and ~25% upper shaft	L	probably adult based on size	fragmented; 1 piece removed (5.8 g) for isotopes
CB201C-22-11-4	514	1/4"	Group A	East Court, Str. A-14	Preclassic - Middle (middle-late)	Escoba 3	1				Unionidae	river mussel	6	shell	frag			fragmented
CB201C-22-11-4	514	1/4"	Group A	East Court, Str. A-14	Preclassic - Middle (middle-late)	Escoba 3	1		1		Unionidae	river mussel	6	shell	~80 of valve, missing part of posterior margin	L
CB201C-22-11-4	514	1/4"	Group A	East Court, Str. A-14	Preclassic - Middle (middle-late)	Escoba 3	3		3		Pomacea flagellata	Central American apple snail	7	shell	frag			fragmented
CB201C-22-11-4	514	1/4"	Group A	East Court, Str. A-14	Preclassic - Middle (middle-late)	Escoba 3	1		1		Bulimulus sp.	terrestrial cone snail	9	shell	whole
CB201C-22-11-4	514	1/4"	Group A	East Court, Str. A-14	Preclassic - Middle (middle-late)	Escoba 3	1				Vertebrata	unidentified vertebrate	10	UID	frag
CB201C-22-11-5	518	1/4"	Group A	East Court, Str. A-14	Preclassic - Middle (middle-late)	Escoba 3	1				Odocoileus virginianus	white-tailed deer	1	ulna	olecranon process	L
CB201C-22-11-5	518	1/4"	Group A	East Court, Str. A-14	Preclassic - Middle (middle-late)	Escoba 3	2		2		Pomacea flagellata	Central American apple snail	7	shell	frag			fragmented
CB201C-22-11-5	518	1/4"	Group A	East Court, Str. A-14	Preclassic - Middle (middle-late)	Escoba 3	3				Vertebrata	unidentified vertebrate	10	UID	frag			fragmented
CB201C-22-11-6	522	1/4"	Group A	East Court, Str. A-14	Preclassic - Middle (middle-late)	Escoba 3	6				Mammalia	unidentified mammal	1	diaphysis (shaft)	shaft frag			one possible med-small radius
CB201C-22-11-6	522	1/4"	Group A	East Court, Str. A-14	Preclassic - Middle (middle-late)	Escoba 3	1				Unionidae	river mussel	6	shell	nacre fragments			mostly powder
CB201C-22-11-6	522	1/4"	Group A	East Court, Str. A-14	Preclassic - Middle (middle-late)	Escoba 3	2		2		Pomacea flagellata	Central American apple snail	7	shell	one almost whole, other frag			fragmented
CB201C-22-11-7	527	1/4"	Group A	East Court, Str. A-14	Preclassic - Middle (middle-late)	Escoba 3	1				Canis lupus familiaris	domestic dog	1	incisor 2(?) (upper)	distal half	L
CB201C-22-11-7	527	1/4"	Group A	East Court, Str. A-14	Preclassic - Middle (middle-late)	Escoba 3	1				Carnivora	carnivore	1	canine	enamel frag			probably Canis familiaris
CB201C-22-11-7	527	1/4"	Group A	East Court, Str. A-14	Preclassic - Middle (middle-late)	Escoba 3	1				Testudines	unidentified turtle	3	plastron	frag
CB201C-22-11-7	527	1/4"	Group A	East Court, Str. A-14	Preclassic - Middle (middle-late)	Escoba 3	1		1		Pomacea flagellata	Central American apple snail	7	shell	frag			fragmented
CB201C-22-11-7	527	1/4"	Group A	East Court, Str. A-14	Preclassic - Middle (middle-late)	Escoba 3	3				Vertebrata	unidentified vertebrate	10	UID	frag
CB201C-22-12-1	531	1/4"	Group A	East Court, Str. A-14	Preclassic - Middle (middle-late)	Escoba 3	1				Canidae	dogs and foxes	1	phalanx 1	whole		fused
CB201C-22-12-1	531	1/4"	Group A	East Court, Str. A-14	Preclassic - Middle (middle-late)	Escoba 3	3				Mammalia	unidentified mammal	1	UID	frag
CB201C-22-12-1	531	1/4"	Group A	East Court, Str. A-14	Preclassic - Middle (middle-late)	Escoba 3	1				Mammalia, medium-small	unidentified mammal (size of dog or opossum)	1	metapodial	shaft
CB201C-22-12-1	531	1/4"	Group A	East Court, Str. A-14	Preclassic - Middle (middle-late)	Escoba 3	1				Testudines	unidentified turtle	3	carapace	frag
CB201C-22-12-1	531	1/4"	Group A	East Court, Str. A-14	Preclassic - Middle (middle-late)	Escoba 3	1				Unionidae	river mussel	6	shell	umbo, anterior margin, posterior margin	R		fragmented
CB201C-22-12-1	531	1/4"	Group A	East Court, Str. A-14	Preclassic - Middle (middle-late)	Escoba 3	1		1		Pachychilus cf. glaphyrus	jute snail	7	shell	~1/2 - missing apex
CB201C-22-12-1	531	1/4"	Group A	East Court, Str. A-14	Preclassic - Middle (middle-late)	Escoba 3	3		2		Pomacea flagellata	Central American apple snail	7	shell	frag			fragmented
CB201C-22-12-1	531	1/4"	Group A	East Court, Str. A-14	Preclassic - Middle (middle-late)	Escoba 3	1				Vertebrata	unidentified vertebrate	10	UID	frag
CB201C-22-12-2	536	1/4"	Group A	East Court, Str. A-14	Preclassic - Middle (middle-late)	Escoba 3	1				Canis lupus familiaris	domestic dog	1	metapodial	prox half
CB201C-22-12-2	536	1/4"	Group A	East Court, Str. A-14	Preclassic - Middle (middle-late)	Escoba 3	1			cf	Testudines	unidentified turtle	3	carapace and plastron	frag
CB201C-22-12-2	536	1/4"	Group A	East Court, Str. A-14	Preclassic - Middle (middle-late)	Escoba 3	1				Unionidae	river mussel	6	shell	mostly posterior frags			fragmented
CB201C-22-12-2	536	1/4"	Group A	East Court, Str. A-14	Preclassic - Middle (middle-late)	Escoba 3	2		2		Pomacea flagellata	Central American apple snail	7	shell	frag			fragmented
CB201C-22-13-1	555	1/4"	Group A	East Court, Str. A-14	Preclassic - Middle (middle-late)	Escoba 2	2		1		Unionidae	river mussel	6	shell	1 hinge, 1 umbo, 1 posterior frag, other frags	R and L		fragmented
CB201C-22-13-1	555	1/4"	Group A	East Court, Str. A-14	Preclassic - Middle (middle-late)	Escoba 2	1		1		Pomacea flagellata	Central American apple snail	7	shell	frag
CB201C-22-13-2	562	1/4"	Group A	East Court, Str. A-14	Preclassic - Middle (middle-late)	Escoba 2	3		3		Pomacea flagellata	Central American apple snail	7	shell	frag			fragmented
CB201C-22-13-2	562	1/4"	Group A	East Court, Str. A-14	Preclassic - Middle (middle-late)	Escoba 2	3		3		Bulimulus sp.	terrestrial cone snail	9	shell	1 whole, 2 partial
CB201C-22-13-2	562	1/4"	Group A	East Court, Str. A-14	Preclassic - Middle (middle-late)	Escoba 2	2		2		Euglandina sp.	wolfsnail or marauder snail	9	shell	parital body
CB201C-22-13-2	562	1/4"	Group A	East Court, Str. A-14	Preclassic - Middle (middle-late)	Escoba 2	1		1		Gastropoda, terrestrial	unidentified terrestrial snails	9	shell	whole			similar to Bulimulis, but longer body and larger aperture
CB201C-22-13-2	562	1/4"	Group A	East Court, Str. A-14	Preclassic - Middle (middle-late)	Escoba 2	1		1		Neocyclotus dysoni	common crater snail	9	shell	whole
CB201C-22-13-2	563	1/4"	Group A	East Court, Str. A-14	Preclassic - Middle (middle-late)	Escoba 2	1				Vertebrata	unidentified vertebrate	10	diaphysis (shaft)	shaft frag
CB201C-22-13-3	566	1/4"	Group A	East Court, Str. A-14	Preclassic - Middle (middle-late)	Escoba 2	1				Unionidae	river mussel	6	shell	ventral frag
CB201C-22-14-1	570	1/4"	Group A	East Court, Str. A-14	Preclassic - Middle (middle-late)	Escoba 2	1		1		Unionidae	river mussel	6	shell	umbo	L
CB201C-22-14-1	570	1/4"	Group A	East Court, Str. A-14	Preclassic - Middle (middle-late)	Escoba 2	1		1		Unionidae	river mussel	6	shell	posterior margin	L
CB201C-22-14-1	570	1/4"	Group A	East Court, Str. A-14	Preclassic - Middle (middle-late)	Escoba 2	2		2		Pomacea flagellata	Central American apple snail	7	shell	frag			fragmented
CB201C-22-14-2	573	1/4"	Group A	East Court, Str. A-14	Preclassic - Middle (middle-late)	Escoba 2	1				Canis lupus familiaris	domestic dog	1	incisor 2 (upper)	whole	R
CB201C-22-14-2	573	1/4"	Group A	East Court, Str. A-14	Preclassic - Middle (middle-late)	Escoba 2	1		1		Canis lupus familiaris	domestic dog	1	molar 1 (upper)	whole	R
CB201C-22-14-2	573	1/4"	Group A	East Court, Str. A-14	Preclassic - Middle (middle-late)	Escoba 2	1				Canis lupus familiaris	domestic dog	1	maxilla	alveolar region			~4 frags
CB201C-22-14-2	573	1/4"	Group A	East Court, Str. A-14	Preclassic - Middle (middle-late)	Escoba 2	1				Canis lupus familiaris	domestic dog	1	premolar 2 or 3 (upper)	whole	R
CB201C-22-14-2	573	1/4"	Group A	East Court, Str. A-14	Preclassic - Middle (middle-late)	Escoba 2	1				Canis lupus familiaris	domestic dog	1	premolar 4 (upper) and partial maxilla	whole	R
CB201C-22-14-2	573	1/4"	Group A	East Court, Str. A-14	Preclassic - Middle (middle-late)	Escoba 2	1		1		Dasypus novemcinctus	nine-banded armadillo	1	MCII	whole	R	fused
CB201C-22-14-2	573	1/4"	Group A	East Court, Str. A-14	Preclassic - Middle (middle-late)	Escoba 2	1				Vertebrata	unidentified vertebrate	10	diaphysis (shaft)	shaft frag
CB201C-22-14-2	574	1/4"	Group A	East Court, Str. A-14	Preclassic - Middle (middle-late)	Escoba 2	1				Unionidae	river mussel	6	shell	frag			fragmented
CB201C-22-14-2	574	1/4"	Group A	East Court, Str. A-14	Preclassic - Middle (middle-late)	Escoba 2	4		4		Pomacea flagellata	Central American apple snail	7	shell	frag			fragmented
CB201C-22-14-2	574	1/4"	Group A	East Court, Str. A-14	Preclassic - Middle (middle-late)	Escoba 2	2		2		Bulimulus sp.	terrestrial cone snail	9	shell	whole
CB201C-22-14-2	574	1/4"	Group A	East Court, Str. A-14	Preclassic - Middle (middle-late)	Escoba 2	1		1		Orthalicus princeps	princess cone snail	9	shell	frag
CB201C-22-14-3	578	1/4"	Group A	East Court, Str. A-14	Preclassic - Middle (middle-late)	Escoba 2	1				Unionidae	river mussel	6	shell	hinge
CB201C-22-14-3	578	1/4"	Group A	East Court, Str. A-14	Preclassic - Middle (middle-late)	Escoba 2	1		1		Pomacea flagellata	Central American apple snail	7	shell	frag
CB201C-22-14-3	580	1/4"	Group A	East Court, Str. A-14	Preclassic - Middle (middle-late)	Escoba 2	1				Actinopterygii	unidentified bony fish	5	cranium	frag			probably UID
CB201C-22-14-3	580	1/4"	Group A	East Court, Str. A-14	Preclassic - Middle (middle-late)	Escoba 2	5				Vertebrata	unidentified vertebrate	10	UID	frag			fragmented
CB201C-22-14-3	37 - B14	floatation - 1mm	Group A	East Court, Str. A-14	Preclassic - Middle (middle-late)	Escoba 2	5				Actinopterygii	unidentified bony fish	5	cranium	frag
CB201C-22-14-3	37 - B14	floatation - 2mm	Group A	East Court, Str. A-14	Preclassic - Middle (middle-late)	Escoba 2	1				Actinopterygii	unidentified bony fish	5	dorsal spine	prox half
CB201C-22-14-3	37 - B14	floatation - 1mm	Group A	East Court, Str. A-14	Preclassic - Middle (middle-late)	Escoba 2	33				Actinopterygii	unidentified bony fish	5	rib or vertebra spine (probably latter)	frag			fragmented
CB201C-22-14-3	37 - B14	floatation - 2mm	Group A	East Court, Str. A-14	Preclassic - Middle (middle-late)	Escoba 2	4				Actinopterygii	unidentified bony fish	5	spine	frag
CB201C-22-14-3	37 - B14	floatation - 1mm	Group A	East Court, Str. A-14	Preclassic - Middle (middle-late)	Escoba 2	1				Actinopterygii	unidentified bony fish	5	vertebra	centrum
CB201C-22-14-3	37 - B14	floatation - 2mm	Group A	East Court, Str. A-14	Preclassic - Middle (middle-late)	Escoba 2	1				Actinopterygii	unidentified bony fish	5	vertebra	centrum
CB201C-22-14-3	37 - B14	floatation - 2mm	Group A	East Court, Str. A-14	Preclassic - Middle (middle-late)	Escoba 2	1			cf	Unionidae	river mussel	6	shell	nacre frag
CB201C-22-14-3	37 - B14	floatation - 2mm	Group A	East Court, Str. A-14	Preclassic - Middle (middle-late)	Escoba 2	1		1		Pomacea flagellata	Central American apple snail	7	shell	frag			fragmented
CB201C-22-14-3	37 - B14	floatation - 2mm	Group A	East Court, Str. A-14	Preclassic - Middle (middle-late)	Escoba 2	4		4		Bulimulus sp.	terrestrial cone snail	9	shell	1 whole, others frag			fragmented
CB201C-22-14-3	37 - B14	floatation - 1mm	Group A	East Court, Str. A-14	Preclassic - Middle (middle-late)	Escoba 2	4				Vertebrata	unidentified vertebrate	10	UID	frag
CB201C-22-14-3	37 - B14	floatation - 2mm	Group A	East Court, Str. A-14	Preclassic - Middle (middle-late)	Escoba 2	1				Vertebrata	unidentified vertebrate	10	UID	frag
CB201C-22-14-4	581	1/4"	Group A	East Court, Str. A-14	Preclassic - Middle (middle-late)	Escoba 2	1				Canis lupus familiaris	domestic dog	1	mandible	near ramus, frags			fragmented
CB201C-22-14-4	581	1/4"	Group A	East Court, Str. A-14	Preclassic - Middle (middle-late)	Escoba 2	1				Canis lupus familiaris	domestic dog	1	molar 1 (lower)	complete with partial mandible and roots of premolar 4	R		split
CB201C-22-14-4	581	1/4"	Group A	East Court, Str. A-14	Preclassic - Middle (middle-late)	Escoba 2	1		1		Canis lupus familiaris	domestic dog	1	molar 1 (upper)	whole	R
CB201C-22-14-4	581	1/4"	Group A	East Court, Str. A-14	Preclassic - Middle (middle-late)	Escoba 2	1				Canis lupus familiaris	domestic dog	1	premolar 1 (lower)	whole	R
CB201C-22-14-4	581	1/4"	Group A	East Court, Str. A-14	Preclassic - Middle (middle-late)	Escoba 2	1				Canis lupus familiaris	domestic dog	1	premolar 2 (upper)	whole	L
CB201C-22-14-4	581	1/4"	Group A	East Court, Str. A-14	Preclassic - Middle (middle-late)	Escoba 2	1				Canis lupus familiaris	domestic dog	1	premolar 3 (upper)	whole	L
CB201C-22-14-4	581	1/4"	Group A	East Court, Str. A-14	Preclassic - Middle (middle-late)	Escoba 2	1				Testudines, medium-large size	unidentified turtle (size of river turtle)	3	scapula	partial articular facet and shaft			split
CB201C-22-14-4	581	1/4"	Group A	East Court, Str. A-14	Preclassic - Middle (middle-late)	Escoba 2	2		2		Dentaliidae (cf. Graptacme ebeora)	tusk shell	8	shell	almost whole
CB201C-22-14-4	581	1/4"	Group A	East Court, Str. A-14	Preclassic - Middle (middle-late)	Escoba 2	10				Vertebrata	unidentified vertebrate	10	UID	frag			highly fragmented - possibly parts of Canis cranium/maxilla
CB201C-22-14-4	582	1/4"	Group A	East Court, Str. A-14	Preclassic - Middle (middle-late)	Escoba 2	1				Unionidae	river mussel	6	shell	frag
CB201C-22-14-4	582	1/4"	Group A	East Court, Str. A-14	Preclassic - Middle (middle-late)	Escoba 2	1				Unionidae	river mussel	6	shell	frag			fragmented
CB201C-22-14-4	582	1/4"	Group A	East Court, Str. A-14	Preclassic - Middle (middle-late)	Escoba 2	10		10		Pomacea flagellata	Central American apple snail	7	shell	frag			fragmented
CB201C-22-14-4	582	1/4"	Group A	East Court, Str. A-14	Preclassic - Middle (middle-late)	Escoba 2	4		4		Bulimulus sp.	terrestrial cone snail	9	shell	3 whole, 1 partial
CB201C-22-14-4	582	1/4"	Group A	East Court, Str. A-14	Preclassic - Middle (middle-late)	Escoba 2	1		1		Gastropoda, terrestrial	unidentified terrestrial snails	9	shell	frag			possibly thin-walled Pomacea or Orthalicus
CB201C-22-15-1	588	1/4"	Group A	East Court, Str. A-14	Preclassic - Middle (middle-late)	Escoba 2	1				Actinopterygii	unidentified bony fish	5	cranium	cleithrum or coracoid
CB201C-22-15-1	588	1/4"	Group A	East Court, Str. A-14	Preclassic - Middle (middle-late)	Escoba 2	1				Actinopterygii	unidentified bony fish	5	spine	frag
CB201C-22-15-1	588	1/4"	Group A	East Court, Str. A-14	Preclassic - Middle (middle-late)	Escoba 2	1		1		Pomacea flagellata	Central American apple snail	7	shell	frag
CB201C-22-15-1	588	1/4"	Group A	East Court, Str. A-14	Preclassic - Middle (middle-late)	Escoba 2	4				Vertebrata	unidentified vertebrate	10	UID	frag
CB201C-22-15-2	591	1/4"	Group A	East Court, Str. A-14	Preclassic - Middle (middle-late)	Escoba 2	1				Unionidae	river mussel	6	shell	frag
CB201C-22-15-3	595	1/4"	Group A	East Court, Str. A-14	Preclassic - Middle (middle-late)	Escoba 1	1		1		Pomacea flagellata	Central American apple snail	7	shell	frag
CB201C-22-15-4	598	1/4"	Group A	East Court, Str. A-14	Preclassic - Middle (middle-late)	Escoba 1/2	1		1		Pomacea flagellata	Central American apple snail	7	shell	frag
CB201C-22-7-1	371	1/4"	Group A	East Court, Str. A-14	Classic - Late	Tepejilote 2	2				Mammalia	unidentified mammal	1	diaphysis (shaft)	shaft frag
CB201C-22-7-1	371	1/4"	Group A	East Court, Str. A-14	Classic - Late	Tepejilote 2	1	1	1		Trachemys venusta	Mesoamerican slider	3	humerus	prox half of shaft, missing prox epiphysis	L	adult
CB201C-22-7-1	371	1/4"	Group A	East Court, Str. A-14	Classic - Late	Tepejilote 2	1				Unionidae	river mussel	6	shell	frag			fragmented
CB201C-22-7-1	371	1/4"	Group A	East Court, Str. A-14	Classic - Late	Tepejilote 2	1		1		Pomacea flagellata	Central American apple snail	7	shell	frag			fragmented
CB201C-22-7-3	397	1/4"	Group A	East Court, Str. A-14	Classic - Late	Tepejilote 2	1			cf	Cervidae	deer	1	mandible	mandibular condyle
CB201C-22-7-3	397	1/4"	Group A	East Court, Str. A-14	Classic - Late	Tepejilote 2	1		1		Unionidae	river mussel	6	shell	umbo	R
CB201C-22-7-3	397	1/4"	Group A	East Court, Str. A-14	Classic - Late	Tepejilote 2	1		1		Pomacea flagellata	Central American apple snail	7	shell	frag
CB201C-22-8-2	446	1/4"	Group A	East Court, Str. A-14	Classic - Late	Tepejilote 1	1				Cervidae	deer	1	phalanx 2	prox, medial side	RM/LL
CB201C-22-8-2	446	1/4"	Group A	East Court, Str. A-14	Classic - Late	Tepejilote 1	1				Mammalia	unidentified mammal	1	diaphysis (shaft)	shaft frag
CB201C-22-8-2	446	1/4"	Group A	East Court, Str. A-14	Classic - Late	Tepejilote 1	1				Testudines	unidentified turtle	3	plastron	frag
CB201C-22-8-2	446	1/4"	Group A	East Court, Str. A-14	Classic - Late	Tepejilote 1	1				Unionidae	river mussel	6	shell	frag
CB201C-22-8-2	446	1/4"	Group A	East Court, Str. A-14	Classic - Late	Tepejilote 1	1		1		Pomacea flagellata	Central American apple snail	7	shell	frag			fragmented
CB201C-22-8-2	446	1/4"	Group A	East Court, Str. A-14	Classic - Late	Tepejilote 1	4		4		Euglandina sp.	wolfsnail or marauder snail	9	shell	frag			fragmented
CB201C-22-8-3	451	1/4"	Group A	East Court, Str. A-14	Classic - Late	Tepejilote 1	1		1		Aves, small	unidentified bird (size of a quail or dove)	2	rib	prox half	L
CB201C-22-8-3	451	1/4"	Group A	East Court, Str. A-14	Classic - Late	Tepejilote 1	1		1		Pomacea flagellata	Central American apple snail	7	shell	frag			fragmented
CB201C-22-8-3	451	1/4"	Group A	East Court, Str. A-14	Classic - Late	Tepejilote 1	3				Vertebrata	unidentified vertebrate	10	diaphysis (shaft)	shaft frag
CB201C-22-9-1	542	1/4"	Group A	East Court, Str. A-14	Classic - Early	Junco 3/Chicanel	1				Testudines, medium-large size	unidentified turtle (size of river turtle)	3	plastron	frag
CB201C-22-9-2	467	1/4"	Group A	East Court, Str. A-14	Classic - Early	Junco 3/Chicanel	1	1	1		Dasypus novemcinctus	nine-banded armadillo	1	scute	whole
CB201C-22-9-2	467	1/4"	Group A	East Court, Str. A-14	Classic - Early	Junco 3/Chicanel	1				Mammalia	unidentified mammal	1	tooth	root
CB201C-22-9-2	467	1/4"	Group A	East Court, Str. A-14	Classic - Early	Junco 3/Chicanel	1		1		Mammalia, medium-large	unidentified mammal (size of deer or jaguar)	1	tibia?	shaft
CB201C-22-9-2	467	1/4"	Group A	East Court, Str. A-14	Classic - Early	Junco 3/Chicanel	1	1	1		Trachemys venusta	Mesoamerican slider	3	carapace	pleural frag	L		strange underside -- could it have been drilled during life? looks like bone had been regrown/repaired around circular hole while alive, but there is evidence of an infection or porous area on interior around hole (could it have been tied on a string while alive? to keep it from moving? or was it a large infection?)
CB201C-22-9-2	467	1/4"	Group A	East Court, Str. A-14	Classic - Early	Junco 3/Chicanel	2		1		Unionidae	river mussel	6	shell	mostly umbo/anterior parts	1 R, 1 L		fragmented
CB201C-22-9-2	467	1/4"	Group A	East Court, Str. A-14	Classic - Early	Junco 3/Chicanel	1		1		Pomacea flagellata	Central American apple snail	7	shell	frag
CB201C-22-9-2	467	1/4"	Group A	East Court, Str. A-14	Classic - Early	Junco 3/Chicanel	4				Vertebrata	unidentified vertebrate	10	UID	frag
CB201C-22-9-3	473	1/4"	Group A	East Court, Str. A-14	Classic - Early	Junco 3/Chicanel	1		1		Sylvilagus sp.	rabbit	1	calcaneus	almost whole	L
CB201C-22-9-3	473	1/4"	Group A	East Court, Str. A-14	Classic - Early	Junco 3/Chicanel	1	1	1		Dermatemys mawii	Central American river turtle	3	carapace	whole neural
CB201C-22-9-3	473	1/4"	Group A	East Court, Str. A-14	Classic - Early	Junco 3/Chicanel	1				Testudines	unidentified turtle	3	carapace and plastron	frag
CB201C-22-9-3	473	1/4"	Group A	East Court, Str. A-14	Classic - Early	Junco 3/Chicanel	12				Actinopterygii	unidentified bony fish	5	cranium/spines	frag			fragmented
CB201C-22-9-3	473	1/4"	Group A	East Court, Str. A-14	Classic - Early	Junco 3/Chicanel	1		1	cf	Cichlidae	cichlid	5	dentary	anterior frag	L
CB201C-22-9-3	473	1/4"	Group A	East Court, Str. A-14	Classic - Early	Junco 3/Chicanel	1				Unionidae	river mussel	6	shell	frag			fragmented
CB201C-22-9-3	473	1/4"	Group A	East Court, Str. A-14	Classic - Early	Junco 3/Chicanel	1				Unionidae	river mussel	6	shell	frag
CB201C-22-9-3	473	1/4"	Group A	East Court, Str. A-14	Classic - Early	Junco 3/Chicanel	2		2		Pomacea flagellata	Central American apple snail	7	shell	frag			fragmented
CB201C-22-9-3	473	1/4"	Group A	East Court, Str. A-14	Classic - Early	Junco 3/Chicanel	7		7		Euglandina sp.	wolfsnail or marauder snail	9	shell	frag			fragmented
CB201C-22-9-3	473	1/4"	Group A	East Court, Str. A-14	Classic - Early	Junco 3/Chicanel	5				Vertebrata	unidentified vertebrate	10	UID	frag			fragmented
CB201C-23-4-2	360	1/4"	Group A	East Court, Str. A-14	Classic - Terminal	Bayal	1		0 (see comment)	cf	Olvinae	olive snail	8	shell	body frag			only frag - not enough to ID species for certain (another part is in bag #367)
CB201C-23-4-2	545	1/4"	Group A	East Court, Str. A-14	Classic - Terminal	Bayal	1				Mammalia	unidentified mammal	1	diaphysis (shaft)	shaft frag
CB201C-23-7-3	544	1/4"	Group A	East Court, Str. A-14	Classic - Late	Tepejilote 2	1	1	1	cf	Dermatemys mawii	Central American river turtle	3	plastron	frag			thick like Trachemys, but seems to be Dermatemys based on surface texture
CB201C-23-7-5	425	1/4"	Group A	East Court, Str. A-14	Classic - Late	Tepejilote 1/2	1				Testudines	unidentified turtle	3	plastron	frag
CB201C-23-7-5	425	1/4"	Group A	East Court, Str. A-14	Classic - Late	Tepejilote 1/2	1		1		Unionidae	river mussel	6	shell	anterior frag	R		fragmented
CB201C-23-7-5	425	1/4"	Group A	East Court, Str. A-14	Classic - Late	Tepejilote 1/2	1		1		Pomacea flagellata	Central American apple snail	7	shell	frag
CB201C-23-7-5	425	1/4"	Group A	East Court, Str. A-14	Classic - Late	Tepejilote 1/2	1				Vertebrata	unidentified vertebrate	10	UID	frag
CB201C-24-7-1	377	1/4"	Group A	East Court, Str. A-14	Classic - Late	Tepejilote 2	1				Mammalia, medium-large	unidentified mammal (size of deer or jaguar)	1	diaphysis (shaft)	shaft frag
CB201C-24-7-1	377	1/4"	Group A	East Court, Str. A-14	Classic - Late	Tepejilote 2	1				Unionidae	river mussel	6	shell	frag			fragmented
CB201C-24-7-1	377	1/4"	Group A	East Court, Str. A-14	Classic - Late	Tepejilote 2	1		1		Pomacea flagellata	Central American apple snail	7	shell	frag			fragmented
CB201C-24-7-2	385	1/4"	Group A	East Court, Str. A-14	Classic - Late	Tepejilote 2	1				Mammalia	unidentified mammal	1	rib	shaft
CB201C-24-7-2	385	1/4"	Group A	East Court, Str. A-14	Classic - Late	Tepejilote 2	1		1		Odocoileus virginianus	white-tailed deer	1	phalanx 1	almost whole - missing prox	RM/LL	subadult or adult - prox broken off
CB201C-24-7-2	385	1/4"	Group A	East Court, Str. A-14	Classic - Late	Tepejilote 2	1				Vertebrata	unidentified vertebrate	10	UID	frag			eroded
CB201C-24-7-3	402	1/4"	Group A	East Court, Str. A-14	Classic - Late	Tepejilote 2	1				Mammalia	unidentified mammal	1	diaphysis (shaft)	shaft frag
CB201C-24-7-3	402	1/4"	Group A	East Court, Str. A-14	Classic - Late	Tepejilote 2	1				Unionidae	river mussel	6	shell	frag
CB201C-24-7-3	402	1/4"	Group A	East Court, Str. A-14	Classic - Late	Tepejilote 2	1		1		Pachychilus cf. indiorum	jute snail	7	shell	whole
CB201C-24-7-3	402	1/4"	Group A	East Court, Str. A-14	Classic - Late	Tepejilote 2	1		1		Pomacea flagellata	Central American apple snail	7	shell	frag
CB201C-24-7-4	414	1/4"	Group A	East Court, Str. A-14	Classic - Late	Tepejilote 1/2	1		1		Canis lupus familiaris	domestic dog	1	canine	whole
CB201C-24-7-4	414	1/4"	Group A	East Court, Str. A-14	Classic - Late	Tepejilote 1/2	1		1		Gastropoda, marine	unidentified marine snail	8	shell	frag			could possibly tell family of shell by surface (Strombidae?), but it is modified
CB201C-24-7-4	415	1/4"	Group A	East Court, Str. A-14	Classic - Late	Tepejilote 1/2	6				Testudines, medium-large size	unidentified turtle (size of river turtle)	3	plastron	frag			fragmented
CB201C-24-7-4	415	1/4"	Group A	East Court, Str. A-14	Classic - Late	Tepejilote 1/2	1		1		Unionidae	river mussel	6	shell	anterior margin	R
CB201C-24-7-4	415	1/4"	Group A	East Court, Str. A-14	Classic - Late	Tepejilote 1/2	2		2		Bulimulus sp.	terrestrial cone snail	9	shell	whole
CB201C-24-7-5	430	1/4"	Group A	East Court, Str. A-14	Classic - Late	Tepejilote 1/2	1		1		Rodentia, small size	rodent (size of rice rat or cotton mouse)	1	femur	prox shaft	L	unfused head	eroded
CB201C-24-7-5	430	1/4"	Group A	East Court, Str. A-14	Classic - Late	Tepejilote 1/2	1		1		Cathorops sp.	catfish	5	otolith	whole	L
CB201C-24-7-5	430	1/4"	Group A	East Court, Str. A-14	Classic - Late	Tepejilote 1/2	1		1	cf	Unionidae	river mussel	6	shell	frag	R		fragmented
CB201C-24-7-5	430	1/4"	Group A	East Court, Str. A-14	Classic - Late	Tepejilote 1/2	1		1		Bulimulus sp.	terrestrial cone snail	9	shell	whole
CB201C-24-8-1	442 (looks like "492")	1/4"	Group A	East Court, Str. A-14	Classic - Late	Tepejilote 1	1				Mammalia	unidentified mammal	1	diaphysis (shaft)	shaft frag
CB201C-24-8-1	442 (looks like "492")	1/4"	Group A	East Court, Str. A-14	Classic - Late	Tepejilote 1	2				Testudines	unidentified turtle	3	carapace	neural and other frag
CB201C-24-8-1	442 (looks like "492")	1/4"	Group A	East Court, Str. A-14	Classic - Late	Tepejilote 1	1				Unionidae	river mussel	6	shell	frag
CB201C-24-8-1	442 (looks like "492")	1/4"	Group A	East Court, Str. A-14	Classic - Late	Tepejilote 1	1				Vertebrata	unidentified vertebrate	10	diaphysis (shaft)	shaft frag
CB201C-25-1-1	461	1/4"	Group A	East Court, Str. A-14	Classic - Terminal	Bayal	1		1		Philander opossum	gray four-eyed opossum	1	mandible and canine, one premolar, and four molars (all intact)	all but ramus	L
CB201C-25-2-1	457	1/4"	Group A	East Court, Str. A-14	Classic - Terminal	Bayal	3				Mammalia	unidentified mammal	1	UID	frag
CB201C-25-2-1	457	1/4"	Group A	East Court, Str. A-14	Classic - Terminal	Bayal	1				Dermatemys mawii	Central American river turtle	3	plastron	xiphiplastron frag			fragmented (~3 frags)
CB201C-25-2-1	457	1/4"	Group A	East Court, Str. A-14	Classic - Terminal	Bayal	1				Unionidae	river mussel	6	shell	frag			mostly powder
CB201C-25-2-1	457	1/4"	Group A	East Court, Str. A-14	Classic - Terminal	Bayal	1		1		Euglandina sp.	wolfsnail or marauder snail	9	shell	frag			fragmented
CB201C-4-1-1	113	1/4"	Group A	East Court, Str. A-14	Classic - Terminal	Bayal	1				Philander opossum	gray four-eyed opossum	1	mandible	missing ramus and teeth
CB201C-4-1-1	113	1/4"	Group A	East Court, Str. A-14	Classic - Terminal	Bayal	1		1		Sylvilagus sp.	rabbit	1	incisor (upper)	almost whole	R
CB201C-4-1-1	113	1/4"	Group A	East Court, Str. A-14	Classic - Terminal	Bayal	1				Sylvilagus sp.	rabbit	1	maxilla	anterior frag (alveolar region for incisors)
CB201D-1-1-1	104	1/4"	Group A	Behind East Court, east of Str. A-16 (slope)	Classic - Terminal	Bayal	4				Mammalia	unidentified mammal	1	diaphysis (shaft)	shaft frag			scrape-looking marks one outer surface of one piece, likely natural
CB201D-1-1-1	104	1/4"	Group A	Behind East Court, east of Str. A-16 (slope)	Classic - Terminal	Bayal	2				Testudines	unidentified turtle	3	carapace	frag
CB201D-1-2-1	114	1/4"	Group A	Behind East Court, east of Str. A-16 (slope)	Classic - Terminal	Bayal	1		1		Canis lupus familiaris	domestic dog	1	canine (lower)	whole	R	probable adult (large size)
CB201D-1-2-1	114	1/4"	Group A	Behind East Court, east of Str. A-16 (slope)	Classic - Terminal	Bayal	1				Mammalia	unidentified mammal	1	diaphysis (shaft)	shaft frag
CB201D-1-2-1	114	1/4"	Group A	Behind East Court, east of Str. A-16 (slope)	Classic - Terminal	Bayal	1				Dermatemys or Trachemys	river turtle or slider	3	carapace	whole peripheral		adult
CB201D-1-2-1	114	1/4"	Group A	Behind East Court, east of Str. A-16 (slope)	Classic - Terminal	Bayal	1				Dermatemys or Trachemys	river turtle or slider	3	plastron	frag			fragmented (~7 pieces)
CB201D-1-2-1	114	1/4"	Group A	Behind East Court, east of Str. A-16 (slope)	Classic - Terminal	Bayal	1		1		Serpentes	snake	3	rib	whole
CB201D-1-2-1	114	1/4"	Group A	Behind East Court, east of Str. A-16 (slope)	Classic - Terminal	Bayal	1	1	1	cf	Trachemys venusta	Mesoamerican slider	3	humerus	upper portion of shaft (missing prox end)	R	adult	smaller individual than humerus in #118
CB201D-1-2-2	118	1/4"	Group A	Behind East Court, east of Str. A-16 (slope)	Classic - Terminal	Bayal	1				Mammalia	unidentified mammal	1	innominate	ilium			probably not idable
CB201D-1-2-2	118	1/4"	Group A	Behind East Court, east of Str. A-16 (slope)	Classic - Terminal	Bayal	5				Mammalia	unidentified mammal	1	diaphysis (shaft)	shaft frag
CB201D-1-2-2	118	1/4"	Group A	Behind East Court, east of Str. A-16 (slope)	Classic - Terminal	Bayal	1		1		Odocoileus virginianus	white-tailed deer	1	calcaneus	whole	L	fused - adult
CB201D-1-2-2	118	1/4"	Group A	Behind East Court, east of Str. A-16 (slope)	Classic - Terminal	Bayal	1				Odocoileus virginianus	white-tailed deer	1	humerus	lower shaft	R	subadult or adult (fused part broken off)
CB201D-1-2-2	118	1/4"	Group A	Behind East Court, east of Str. A-16 (slope)	Classic - Terminal	Bayal	1	1	1	cf	Trachemys venusta	Mesoamerican slider	3	humerus	upper portion of shaft (missing prox end)	R	adult	larger individual than humerus in #114
CB201D-1-2-2	118	1/4"	Group A	Behind East Court, east of Str. A-16 (slope)	Classic - Terminal	Bayal	33	1		cf	Trachemys venusta	Mesoamerican slider	3	plastron (mostly)	frag		large individual	one piece has strange dark cross-mark on underside (thick lines -- almost as if by etched) -- see 208A-2-4-5 for similar marks (likely natural); fragmented
CB201D-1-2-2	118	1/4"	Group A	Behind East Court, east of Str. A-16 (slope)	Classic - Terminal	Bayal	1		1		Orthalicus princeps	princess cone snail	9	shell	whole
CB201D-1-2-2	118	1/4"	Group A	Behind East Court, east of Str. A-16 (slope)	Classic - Terminal	Bayal	1				Vertebrata	unidentified vertebrate	10	UID	frag			could be testudines appendicular
CB201D-1-2-3	109	1/4"	Group A	Behind East Court, east of Str. A-16 (slope)	Classic - Terminal	Bayal	1				Cervidae	deer	1	mandible	mandibular condyle
CB201D-1-2-3	109	1/4"	Group A	Behind East Court, east of Str. A-16 (slope)	Classic - Terminal	Bayal	1				Cervidae	deer	1	talus	frag	R?
CB201D-1-2-3	109	1/4"	Group A	Behind East Court, east of Str. A-16 (slope)	Classic - Terminal	Bayal	4				Mammalia	unidentified mammal	1	ribs	shafts
CB201D-1-2-3	109	1/4"	Group A	Behind East Court, east of Str. A-16 (slope)	Classic - Terminal	Bayal	11				Mammalia	unidentified mammal	1	diaphysis (shaft)	shaft frag			mammals of various size, not very diagnotic frags (one may be Homo sapiens ulna/radius shaft - has rodent gnawing)
CB201D-1-2-3	109	1/4"	Group A	Behind East Court, east of Str. A-16 (slope)	Classic - Terminal	Bayal	1				Mammalia	unidentified mammal	1	vertebra	arch frag
CB201D-1-2-3	109	1/4"	Group A	Behind East Court, east of Str. A-16 (slope)	Classic - Terminal	Bayal	1				Odocoileus virginianus	white-tailed deer	1	phalanx 1	all except unfused prox		subadult - unfused px
CB201D-1-2-3	109	1/4"	Group A	Behind East Court, east of Str. A-16 (slope)	Classic - Terminal	Bayal	1				Odocoileus virginianus	white-tailed deer	1	tibia	distal unfused shaft, ~1/3	R	young subadult (unfused)
CB201D-1-2-3	109	1/4"	Group A	Behind East Court, east of Str. A-16 (slope)	Classic - Terminal	Bayal	1				Odocoileus virginianus	white-tailed deer	1	ulna	trochlear notch	R	subadult or adult (fused part broken off)
CB201D-1-2-3	109	1/4"	Group A	Behind East Court, east of Str. A-16 (slope)	Classic - Terminal	Bayal	1		1		Panthera onca	jaguar	1	ulna	prox 1/3	R	adult - very large	probably female based on size; compared at FLMNH in Mammal collection
CB201D-1-2-3	109	1/4"	Group A	Behind East Court, east of Str. A-16 (slope)	Classic - Terminal	Bayal	1		1		Tamandua mexicanus	northern tamandua (anteater)	1	humerus	shaft (missing epiphyses)	R		heavily rodent gnawed; mexicanus is the sp. for northern Guatemala area; tetradactyla seems too large anyway
CB201D-1-2-3	109	1/4"	Group A	Behind East Court, east of Str. A-16 (slope)	Classic - Terminal	Bayal	3				Aves, medium-large	unidentified bird (size of a turkey)	2	diaphysis (shaft)	shaft frag			prob. Meleagris but UIDable
CB201D-1-2-3	109	1/4"	Group A	Behind East Court, east of Str. A-16 (slope)	Classic - Terminal	Bayal	1		1		Meleagris sp.	turkey	2	coracoid	distal part (~20%)	R	adult, large
CB201D-1-2-3	109	1/4"	Group A	Behind East Court, east of Str. A-16 (slope)	Classic - Terminal	Bayal	1				Meleagris sp.	turkey	2	phalanx 1	whole
CB201D-1-2-3	109	1/4"	Group A	Behind East Court, east of Str. A-16 (slope)	Classic - Terminal	Bayal	140	1	1		Dermatemys mawii	Central American river turtle	3	carapace (mostly)	frags		large individual	some pieces very eroded on exterior surface
CB201D-1-2-3	109	1/4"	Group A	Behind East Court, east of Str. A-16 (slope)	Classic - Terminal	Bayal	1				Testudines	unidentified turtle	3	diaphysis (shaft)	shaft frag			UID appendicular shaft
CB201D-1-2-3	109	1/4"	Group A	Behind East Court, east of Str. A-16 (slope)	Classic - Terminal	Bayal	2		2		Orthalicus princeps	princess cone snail	9	shell	whole
CB201D-2-1-1	127	1/4"	Group A	Behind East Court, east of Str. A-16 (slope)	Classic - Terminal	Bayal	1				Vertebrata	unidentified vertebrate	10	diaphysis (shaft)	shaft frag
CB201D-2-1-2	129	1/4"	Group A	Behind East Court, east of Str. A-16 (slope)	Classic - Terminal	Bayal	1				Canis lupus familiaris	domestic dog	1	canine	lower enamel/upper portion of root			rodent gnawed; eroded; split
CB201D-2-1-2	129	1/4"	Group A	Behind East Court, east of Str. A-16 (slope)	Classic - Terminal	Bayal	1				Mammalia, medium-large	unidentified mammal (size of deer or jaguar)	1	innominate	partial acetabulum			possibly Homo sapiens - too big to be Odocoileus; split
CB201D-2-1-2	129	1/4"	Group A	Behind East Court, east of Str. A-16 (slope)	Classic - Terminal	Bayal	1				Mammalia, medium-large	unidentified mammal (size of deer or jaguar)	1	diaphysis (shaft)	shaft frag
CB201D-2-1-2	129	1/4"	Group A	Behind East Court, east of Str. A-16 (slope)	Classic - Terminal	Bayal	1				Mammalia, medium-small	unidentified mammal (size of dog or opossum)	1	tooth	root/partial enamel
CB201D-2-1-2	129	1/4"	Group A	Behind East Court, east of Str. A-16 (slope)	Classic - Terminal	Bayal	1				Potos flavus	kinkajou	1	incisor or canine	almost whole			deciduous?
CB201D-2-1-2	129	1/4"	Group A	Behind East Court, east of Str. A-16 (slope)	Classic - Terminal	Bayal	1				Potos flavus	kinkajou	1	molar 1 (lower)	whole	L
CB201D-2-1-2	129	1/4"	Group A	Behind East Court, east of Str. A-16 (slope)	Classic - Terminal	Bayal	1		1		Potos flavus	kinkajou	1	mandible (both sides connected - symphysis region); 2 partially-erupted canines; partial R and L ramus	far anterior portion of mandibles (symphysis and premolar region); 2 lower canines erupting, 2 molars erupting	R and L	juvenile - several unerupted teeth, particularly molars and canines	split
CB201D-2-1-2	129	1/4"	Group A	Behind East Court, east of Str. A-16 (slope)	Classic - Terminal	Bayal	1				Potos flavus	kinkajou	1	premolar	missing tip of root
CB201D-2-1-2	129	1/4"	Group A	Behind East Court, east of Str. A-16 (slope)	Classic - Terminal	Bayal	15				Testudines	unidentified turtle	3	carapace (mostly) and 1 neural	frag			fragmented
CB201D-2-1-2	129	1/4"	Group A	Behind East Court, east of Str. A-16 (slope)	Classic - Terminal	Bayal	1				Actinopterygii	unidentified bony fish	5	vertebra	centrum			Same type of fish from 200B-19-11-1?
CB201D-2-1-2	129	1/4"	Group A	Behind East Court, east of Str. A-16 (slope)	Classic - Terminal	Bayal	4				Vertebrata	unidentified vertebrate	10	diaphysis (shaft)	shaft frag
CB201D-2-1-2	132	1/4"	Group A	Behind East Court, east of Str. A-16 (slope)	Classic - Terminal	Bayal	1		1	cf	Olvinae	olive snail	8	shell	body
CB201D-2-2-1	136	1/4"	Group A	Behind East Court, east of Str. A-16 (slope)	Classic - Terminal	Bayal	1				Cervidae	deer	1	antler	base
CB201D-2-2-1	136	1/4"	Group A	Behind East Court, east of Str. A-16 (slope)	Classic - Terminal	Bayal	1		1		Heteromyidae (similar to Liomys sp.)	pocket mouse	1	mandible	missing part of ramus; incisor and one molar intact	R
CB201D-2-2-1	136	1/4"	Group A	Behind East Court, east of Str. A-16 (slope)	Classic - Terminal	Bayal	60				Mammalia	unidentified mammal	1	diaphysis (shaft)	shaft frag			highly fragmented, several rodent gnawed; probably mixed Homo sapiens and odocoileus
CB201D-2-2-1	136	1/4"	Group A	Behind East Court, east of Str. A-16 (slope)	Classic - Terminal	Bayal	1				Mammalia	unidentified mammal	1	vertebra	facet
CB201D-2-2-1	136	1/4"	Group A	Behind East Court, east of Str. A-16 (slope)	Classic - Terminal	Bayal	5				Mammalia, medium-large	unidentified mammal (size of deer or jaguar)	1	mandible	alveolar, partial ramus - frags			fragmented
CB201D-2-2-1	136	1/4"	Group A	Behind East Court, east of Str. A-16 (slope)	Classic - Terminal	Bayal	1		1		Odocoileus virginianus	white-tailed deer	1	calcaneus	corpus calcanei	R	subadult - unfused epiphysis
CB201D-2-2-1	136	1/4"	Group A	Behind East Court, east of Str. A-16 (slope)	Classic - Terminal	Bayal	1				Odocoileus virginianus	white-tailed deer	1	calcaneus	epiphysis of corpus calcanei		adult - fused
CB201D-2-2-1	136	1/4"	Group A	Behind East Court, east of Str. A-16 (slope)	Classic - Terminal	Bayal	1		1		Rodentia, small size	rodent (size of rice rat or cotton mouse)	1	femur	almost whole	R
CB201D-2-2-1	136	1/4"	Group A	Behind East Court, east of Str. A-16 (slope)	Classic - Terminal	Bayal	1				Rodentia, small size	rodent (size of rice rat or cotton mouse)	1	humerus	almost whole	L	subadult - fusion line at head
CB201D-2-2-1	136	1/4"	Group A	Behind East Court, east of Str. A-16 (slope)	Classic - Terminal	Bayal	1				Rodentia, small size	rodent (size of rice rat or cotton mouse)	1	innominate	ilium, acetabulum	R
CB201D-2-2-1	136	1/4"	Group A	Behind East Court, east of Str. A-16 (slope)	Classic - Terminal	Bayal	1				Rodentia, small size	rodent (size of rice rat or cotton mouse)	1	tibia	almost whole		subadult - unfused prox
CB201D-2-2-1	136	1/4"	Group A	Behind East Court, east of Str. A-16 (slope)	Classic - Terminal	Bayal	1				Testudines	unidentified turtle	3	plastron	frag
CB201D-2-2-1	136	1/4"	Group A	Behind East Court, east of Str. A-16 (slope)	Classic - Terminal	Bayal	140			cf	Trachemys venusta	Mesoamerican slider	3	carapace, 2 complete neurals, some plastron frags	frag			highly fragmented
CB201D-2-2-1	136	1/4"	Group A	Behind East Court, east of Str. A-16 (slope)	Classic - Terminal	Bayal	1				Vertebrata	unidentified vertebrate	10	femur or humerus	head
CB201D-2-2-1	136	1/4"	Group A	Behind East Court, east of Str. A-16 (slope)	Classic - Terminal	Bayal	35				Vertebrata	unidentified vertebrate	10	UID	frag			fragmented
CB201D-2-2-1	11 - B1	floatation - 1mm	Group A	Behind East Court, east of Str. A-16 (slope)	Classic - Terminal	Bayal	1				Actinopterygii	unidentified bony fish	5	spines	frag
CB201D-2-2-1	11 - B1	floatation - 2mm	Group A	Behind East Court, east of Str. A-16 (slope)	Classic - Terminal	Bayal	1				Actinopterygii	unidentified bony fish	5	vertebra	centrum			tiny (~1 mm long)
CB201D-2-2-1	11 - B1	floatation - 2mm	Group A	Behind East Court, east of Str. A-16 (slope)	Classic - Terminal	Bayal	1		1		Siluriformes	catfish	5	pectoral spine	frag
CB201D-2-2-1	11 - B1	floatation - 2mm	Group A	Behind East Court, east of Str. A-16 (slope)	Classic - Terminal	Bayal	5				Eucidaris sp. (thouarsii or tribuloides)	sea urchin	8.5	spines	frag			ID'ed by Harilaos Lessios at STRI, 2018 (brought to STRI's urchin lab for comparison)
CB201D-2-2-1	11 - B1	floatation - 1mm	Group A	Behind East Court, east of Str. A-16 (slope)	Classic - Terminal	Bayal	10		1		Eucidaris sp. (thouarsii or tribuloides)	sea urchin	8.5	spines	frag			ID'ed by Harilaos Lessios at STRI, 2018 (brought to STRI's urchin lab for comparison)
CB201D-2-2-1	11 - B1	floatation - 4mm	Group A	Behind East Court, east of Str. A-16 (slope)	Classic - Terminal	Bayal	1		1		Bulimulus sp.	terrestrial cone snail	9	shell	frag
CB201D-2-2-1	11 - B1	floatation - 2mm	Group A	Behind East Court, east of Str. A-16 (slope)	Classic - Terminal	Bayal	3		3		Gastropoda, terrestrial	unidentified terrestrial snails	9	shell	1 whole, 1 almost whole, 1 frag			~5 mm long; fragmented
CB201D-2-2-1	11 - B1	floatation - 4mm	Group A	Behind East Court, east of Str. A-16 (slope)	Classic - Terminal	Bayal	1		1		Helicina amoena	angled dome snail	9	shell	spire
CB201D-2-2-1	11 - B1	floatation - 2mm	Group A	Behind East Court, east of Str. A-16 (slope)	Classic - Terminal	Bayal	123		123		Helicinidae, small	smaill dome snails	9	shell	almost all whole or close			~2-3 mm wide, fragmented
CB201D-2-2-1	11 - B1	floatation - 4mm	Group A	Behind East Court, east of Str. A-16 (slope)	Classic - Terminal	Bayal	2		2		Helicinidae, small	smaill dome snails	9	shell	whole			~8-10 mm wide
CB201D-2-2-1	11 - B1	floatation - 2mm	Group A	Behind East Court, east of Str. A-16 (slope)	Classic - Terminal	Bayal	45		45		Neocyclotidae, small	small crater snails	9	shell	almost all whole or close			~1-4 mm wide; fragmented
CB201D-2-2-1	11 - B1	floatation - 2mm	Group A	Behind East Court, east of Str. A-16 (slope)	Classic - Terminal	Bayal	5		5		Neocyclotus dysoni	common crater snail	9	shell	fragments, none whole			roughly ~ 5, but probably more; highly fragmented
CB201D-2-2-1	11 - B1	floatation - 4mm	Group A	Behind East Court, east of Str. A-16 (slope)	Classic - Terminal	Bayal	25		25		Neocyclotus dysoni	common crater snail	9	shell	12 whole, 13 almost whole			one has operculum attached in door/aperture (with soil)
CB201D-2-2-1	11 - B1	floatation - 2mm	Group A	Behind East Court, east of Str. A-16 (slope)	Classic - Terminal	Bayal	6				Vertebrata	unidentified vertebrate	10	UID	frag			fragmented
CB201D-2-4-1	140	1/4"	Group A	Behind East Court, east of Str. A-16 (slope)	Classic - Terminal	Bayal	1				Cervidae	deer	1	metapodial	near proximal end			eroded
CB201D-2-4-1	140	1/4"	Group A	Behind East Court, east of Str. A-16 (slope)	Classic - Terminal	Bayal	1				Mammalia, medium-large	unidentified mammal (size of deer or jaguar)	1	diaphysis (shaft)	shaft frag			probably part of Cervid metapodial; badly eroded and rodent gnawed
CB201D-2-4-2	146	1/4"	Group A	Behind East Court, east of Str. A-16 (slope)	Classic - Terminal	Bayal	1				Cervidae	deer	1	humerus	condyle frag	R
CB201D-2-4-2	146	1/4"	Group A	Behind East Court, east of Str. A-16 (slope)	Classic - Terminal	Bayal	1				Odocoileus virginianus	white-tailed deer	1	metapodial	condyle			eroded
CB201D-2-4-2	146	1/4"	Group A	Behind East Court, east of Str. A-16 (slope)	Classic - Terminal	Bayal	5				Vertebrata	unidentified vertebrate	10	UID	frag			fragmented
CB201D-2-4-2	147	1/4"	Group A	Behind East Court, east of Str. A-16 (slope)	Classic - Terminal	Bayal	1		1		Corbicula fluminea	Asian clam (invasive species)	6	shell	whole valve	L		modern invasive species - probably dropped by animal (too high to flood, clam cannot move overland); found infestation of these clams checking the river near Ceibal in 2014&2015, also some in the beachside around Sayaxche boat dock
CB201D-2-4-3	152	1/4"	Group A	Behind East Court, east of Str. A-16 (slope)	Classic - Terminal	Bayal	1		1	cf	Unionidae	river mussel	6	shell	hinge and nacre frags
CB201D-2-5-3	157	1/4"	Group A	Behind East Court, east of Str. A-16 (slope)	Preclassic - Late	Cantutse	1		1		Pomacea flagellata	Central American apple snail	7	shell	frag
CB201D-2-6-1	161	1/4"	Group A	Behind East Court, east of Str. A-16 (slope)	Preclassic - Late	Cantutse	1		1		Canis lupus familiaris	domestic dog	1	molar 1 (lower)	almost whole	R
CB201D-2-6-1	161	1/4"	Group A	Behind East Court, east of Str. A-16 (slope)	Preclassic - Late	Cantutse	1				Canis lupus familiaris	domestic dog	1	molar 2 (lower)	whole	R
CB201D-2-6-1	161	1/4"	Group A	Behind East Court, east of Str. A-16 (slope)	Preclassic - Late	Cantutse	2		1		Testudines, medium-large size	unidentified turtle (size of river turtle)	3	carapace and plastron	frag			fragmented
CB201D-2-6-1	161	1/4"	Group A	Behind East Court, east of Str. A-16 (slope)	Preclassic - Late	Cantutse	30				Vertebrata	unidentified vertebrate	10	UID	frag			most small fragments - very fragmented
CB201D-2-6-1	162	1/4"	Group A	Behind East Court, east of Str. A-16 (slope)	Preclassic - Late	Cantutse	1		1		Unionidae	river mussel	6	shell	anterior margin and partial hinge	L		fragmented
CB201D-2-6-1	162	1/4"	Group A	Behind East Court, east of Str. A-16 (slope)	Preclassic - Late	Cantutse	1		1		Pomacea flagellata	Central American apple snail	7	shell	frag
CB201D-2-6-2	167	1/4"	Group A	Behind East Court, east of Str. A-16 (slope)	Preclassic - Middle (middle-late)	Escoba	6		6		Pomacea flagellata	Central American apple snail	7	shell	frag			fragmented
CB201D-2-6-2	167	1/4"	Group A	Behind East Court, east of Str. A-16 (slope)	Preclassic - Middle (middle-late)	Escoba	2		2		Bulimulus sp.	terrestrial cone snail	9	shell	1 whole, 1 partial
CB201D-2-6-2	168	1/4"	Group A	Behind East Court, east of Str. A-16 (slope)	Preclassic - Middle (middle-late)	Escoba	3				Vertebrata	unidentified vertebrate	10	UID	frag
CB201D-2-7-1	174	1/4"	Group A	Behind East Court, east of Str. A-16 (slope)	Preclassic - Middle (middle-late)	Escoba	3		3		Pomacea flagellata	Central American apple snail	7	shell	frag
CB201E-1-4-1	145 (Bag 1)	1/4"	Group A	West side of Str. A-14	Classic - Terminal	Bayal	1		1		Gastropoda, terrestrial	unidentified terrestrial snails	9	shell	frag			UID
CB201E-1-4-1	145 (Bag 2)	1/4"	Group A	West side of Str. A-14	Classic - Terminal	Bayal	1				Unionidae	river mussel	6	shell	frag			fragmented
CB201E-1-4-5	321	floatation	Group A	West side of Str. A-14	Classic - Late	Tepejilote 1	1				Unionidae	river mussel	6	shell	frag
CB201E-1-4-5	321	floatation	Group A	West side of Str. A-14	Classic - Late	Tepejilote 1	3		3		Bulimulus sp.	terrestrial cone snail	9	shell	almost whole
CB201E-1-4-5	321	floatation	Group A	West side of Str. A-14	Classic - Late	Tepejilote 1	1		1		Gastropoda, terrestrial	unidentified terrestrial snails	9	shell	frag
CB201E-1-4-5	321	floatation	Group A	West side of Str. A-14	Classic - Late	Tepejilote 1	1		1		Neocyclotus dysoni	common crater snail	9	shell	whole
CB201E-1-4-5	321	floatation	Group A	West side of Str. A-14	Classic - Late	Tepejilote 1	1				Vertebrata	unidentified vertebrate	10	UID	frag
CB201E-1-4-6	210	1/4"	Group A	West side of Str. A-14	Classic - Late	Tepejilote 1	5				Mammalia	unidentified mammal	1	diaphysis (shaft)	shaft frag
CB201E-1-4-6	210	1/4"	Group A	West side of Str. A-14	Classic - Late	Tepejilote 1	2				Odocoileus virginianus	white-tailed deer	1	innominate	acetabulum and partial ilium	L	adult - fused	fragmented; only 1 frag removed for isotopes - 13.7 g
CB201E-1-4-6	210	1/4"	Group A	West side of Str. A-14	Classic - Late	Tepejilote 1	1				Odocoileus virginianus	white-tailed deer	1	talus	whole	R	probable adult
CB201E-1-4-6	210	1/4"	Group A	West side of Str. A-14	Classic - Late	Tepejilote 1	1				Odocoileus virginianus	white-tailed deer	1	talus	almost whole	L	probable adult
CB201E-1-4-6	210	1/4"	Group A	West side of Str. A-14	Classic - Late	Tepejilote 1	1		1		Tayassuidae	peccary	1	metapodial (II or V)	whole
CB201E-1-4-6	210	1/4"	Group A	West side of Str. A-14	Classic - Late	Tepejilote 1	10	1	1		Dermatemys mawii	Central American river turtle	3	carapace and plastron	nuchal and carapace/plastron frags
CB201E-1-4-6	210	1/4"	Group A	West side of Str. A-14	Classic - Late	Tepejilote 1	12				Vertebrata	unidentified vertebrate	10	UID	frag			fragmented
CB201E-1-4-6	211	1/4"	Group A	West side of Str. A-14	Classic - Late	Tepejilote 1	1		1		Unionidae	river mussel	6	shell	anterior half of valve	R
CB201E-1-4-7	394	1/4"	Group A	West side of Str. A-14	Classic - Early	Junco 3?	1				Mammalia, medium-small	unidentified mammal (size of dog or opossum)	1	humerus	distal shaft			eroded; looks like Canine
CB201E-1-4-7	405	1/4"	Group A	West side of Str. A-14	Classic - Early	Junco 3	1				Mammalia, medium-large	unidentified mammal (size of deer or jaguar)	1	diaphysis (shaft)	shaft frag			thick and has sharp edge like Homo sapiens tibia
CB201E-1-6-2	314	1/4"	Group A	West side of Str. A-14	Preclassic - Middle (early)	Real Xe 3	1				Unionidae	river mussel	6	shell	margin (difficult to tell which)			fragmented
CB201E-1-6-2	314	1/4"	Group A	West side of Str. A-14	Preclassic - Middle (early)	Real Xe 3	1			cf	Unionidae	river mussel	6	shell	nacre fragments			fragmented
CB201E-1-6-2	314	1/4"	Group A	West side of Str. A-14	Preclassic - Middle (early)	Real Xe 3	1		1		Pomacea flagellata	Central American apple snail	7	shell	frag
CB201E-1-6-3	322	1/4"	Group A	West side of Str. A-14	Preclassic - Middle (early)	Real Xe 3	1				Unionidae	river mussel	6	shell	frag			fragmented
CB201E-1-6-3	322	1/4"	Group A	West side of Str. A-14	Preclassic - Middle (early)	Real Xe 3	1		1		Pomacea flagellata	Central American apple snail	7	shell	frag
CB201E-1-7-1	341	1/4"	Group A	West side of Str. A-14	Preclassic - Middle (early)	Real Xe 3	1			cf	Unionidae	river mussel	6	shell	part of umbo and frags	R		fragmented
CB201E-1-7-1	38 - B10	floatation - 2mm	Group A	West side of Str. A-14	Preclassic - Middle (early)	Real Xe 3	1		1	cf	Unionidae	river mussel	6	shell	hinge	L
CB201E-1-7-1	38 - B10	floatation - 2mm	Group A	West side of Str. A-14	Preclassic - Middle (early)	Real Xe 3	1		1		Pomacea flagellata	Central American apple snail	7	shell	frag			fragmented
CB201E-1-7-1	38 - B10	floatation - 2mm	Group A	West side of Str. A-14	Preclassic - Middle (early)	Real Xe 3	1		1		Gastropoda, terrestrial	unidentified terrestrial snails	9	shell	almost whole			~2-3 mm wide
CB201E-1-7-1	38 - B10	floatation - 1mm	Group A	West side of Str. A-14	Preclassic - Middle (early)	Real Xe	2				Vertebrata	unidentified vertebrate	10	UID	frag
CB201E-2-2-2	129	1/4"	Group A	West side of Str. A-14	Classic - Terminal	Bayal	1				Aves	unidentified bird	2	diaphysis (shaft)	shaft frag			UID
CB201E-2-4-1	151	1/4"	Group A	West side of Str. A-14	Classic - Terminal	Bayal	1	1	1	cf	Trachemys venusta	Mesoamerican slider	3	carapace	peripheral frag
CB201E-2-4-1	160	1/4"	Group A	West side of Str. A-14	Classic - Terminal	Bayal	1		1	cf	Aves, medium-small	unidentified bird (size of a duck or hawk)	2	diaphysis (shaft)	shaft frag			calcified in limestone or diseased? Oddly eroded?
CB201E-2-4-1	160	1/4"	Group A	West side of Str. A-14	Classic - Terminal	Bayal	1				Unionidae	river mussel	6	shell	frag
CB201E-2-4-5	206 (Bag 1)	1/4"	Group A	West side of Str. A-14	Classic - Late	Tepejilote 1	1				Testudines	unidentified turtle	3	carapace and plastron	frag
CB201E-2-4-5	206 (Bag 2)	1/4"	Group A	West side of Str. A-14	Classic - Late	Tepejilote 1	1		1		Odocoileus virginianus	white-tailed deer	1	calcaneus	calcaneal tuber	L	adult - fused
CB201E-2-4-6	214	1/4"	Group A	West side of Str. A-14	Classic - Late	Tepejilote 1	1		1		Unionidae	river mussel	6	shell	anterior margin	R
CB201E-2-4-6	214	1/4"	Group A	West side of Str. A-14	Classic - Late	Tepejilote 1	1				Vertebrata	unidentified vertebrate	10	UID	frag			split
CB201E-2-4-6	214	1/4"	Group A	West side of Str. A-14	Classic - Late	Tepejilote 1	3				Vertebrata	unidentified vertebrate	10	UID	frag
CB201E-2-5-1	250	1/4"	Group A	West side of Str. A-14	Classic - Early	Junco 3?	3				Mammalia	unidentified mammal	1	UID	frag			fragmented
CB201E-2-5-1	250	1/4"	Group A	West side of Str. A-14	Classic - Early	Junco 3?	1				Mammalia, medium-small	unidentified mammal (size of dog or opossum)	1	vertebra	superior facet
CB201E-2-5-1	250	1/4"	Group A	West side of Str. A-14	Classic - Early	Junco 3?	1		1	cf	Unionidae	river mussel	6	shell	anterior 1/3 of valve	L
CB201E-2-5-1	250	1/4"	Group A	West side of Str. A-14	Classic - Early	Junco 3?	1		1		Unionidae	river mussel	6	shell	partial umbo	L		fragmented
CB201E-2-5-1	250	1/4"	Group A	West side of Str. A-14	Classic - Early	Junco 3?	1		1		Unionidae	river mussel	6	shell	anterior margin	L		fragmented
CB201E-2-6-2	337	1/4"	Group A	West side of Str. A-14	Preclassic - Middle (early)	Real Xe 3	1		1		Cervidae	deer	1	metapodial	anterior portion of shaft			fragmented
CB201E-2-6-2	337	1/4"	Group A	West side of Str. A-14	Preclassic - Middle (early)	Real Xe 3	1		1		Unionidae	river mussel	6	shell	anterior margin	L		fragmented
CB201E-2-6-2	337	1/4"	Group A	West side of Str. A-14	Preclassic - Middle (early)	Real Xe 3	1		1		Unionidae	river mussel	6	shell	umbo	L		fragmented
CB201E-2-6-2	337	1/4"	Group A	West side of Str. A-14	Preclassic - Middle (early)	Real Xe 3	1				Unionidae	river mussel	6	shell	nacre fragments			fragmented
CB201E-2-6-2	337	1/4"	Group A	West side of Str. A-14	Preclassic - Middle (early)	Real Xe 3	1		1		Pomacea flagellata	Central American apple snail	7	shell	frag
CB201E-2-7-1	344	1/4"	Group A	West side of Str. A-14	Preclassic - Middle (early)	Real Xe 3	1				Unionidae	river mussel	6	shell	tiny frags			mostly powder
CB201E-2-7-2	358	1/4"	Group A	West side of Str. A-14	Preclassic - Middle (early)	Real Xe 3	1		1		Testudines	unidentified turtle	3	carapace and plastron	small frag
CB201E-2-7-2	358	1/4"	Group A	West side of Str. A-14	Preclassic - Middle (early)	Real Xe 3	1				Unionidae	river mussel	6	shell	anterior margin and frags	R		flaked
CB201E-2-7-3	367	1/4"	Group A	West side of Str. A-14	Preclassic - Middle (early)	Real Xe 3	1		1		Cathorops sp.	catfish	5	otolith	whole	L
CB201E-2-7-3	367	1/4"	Group A	West side of Str. A-14	Preclassic - Middle (early)	Real Xe 3	2		1	cf	Unionidae	river mussel	6	shell	L valve is almost whole if refit, but fragmented now; R valve noticeable by anterior and partial ventral margins	R and L		powder/fragmented
CB201E-2-7-3	367	1/4"	Group A	West side of Str. A-14	Preclassic - Middle (early)	Real Xe 3	1		1		Pomacea flagellata	Central American apple snail	7	shell	frag
CB201E-2-7-3	39 - B11	floatation - 2mm	Group A	West side of Str. A-14	Preclassic - Middle (early)	Real Xe 3	1				Actinopterygii	unidentified bony fish	5	cranium	frag
CB201E-2-7-3	39 - B11	floatation - 1mm	Group A	West side of Str. A-14	Preclassic - Middle (early)	Real Xe 3	8				Actinopterygii	unidentified bony fish	5	cranium	frag			some might be Atractosteus; very fragmented
CB201E-2-7-3	39 - B11	floatation - 1mm	Group A	West side of Str. A-14	Preclassic - Middle (early)	Real Xe 3	1				Actinopterygii	unidentified bony fish	5	otolith	whole			likely otolith, but very small
CB201E-2-7-3	39 - B11	floatation - 1mm	Group A	West side of Str. A-14	Preclassic - Middle (early)	Real Xe 3	10				Actinopterygii	unidentified bony fish	5	spines	frag
CB201E-2-7-3	39 - B11	floatation - 2mm	Group A	West side of Str. A-14	Preclassic - Middle (early)	Real Xe 3	1				Actinopterygii	unidentified bony fish	5	vertebra	centrum			small
CB201E-2-7-3	39 - B11	floatation - 1mm	Group A	West side of Str. A-14	Preclassic - Middle (early)	Real Xe 3	1			cf	Siluriformes	catfish	5	pectoral spine (small)	frag
CB201E-2-7-3	39 - B11	floatation - 2mm	Group A	West side of Str. A-14	Preclassic - Middle (early)	Real Xe 3	1				Unionidae	river mussel	6	shell	nacre frags			fragmented
CB201E-2-7-3	39 - B11	floatation - 2mm	Group A	West side of Str. A-14	Preclassic - Middle (early)	Real Xe 3	1		1		Pomacea flagellata	Central American apple snail	7	shell	frag			fragmented
CB201E-2-7-3	39 - B11	floatation - 2mm	Group A	West side of Str. A-14	Preclassic - Middle (early)	Real Xe 3	1		1		Neocyclotidae, small	small crater snails	9	shell	whole			~4 mm wide
CB201E-2-7-3	39 - B11	floatation - 1mm	Group A	West side of Str. A-14	Preclassic - Middle (early)	Real Xe 3	1				Vertebrata	unidentified vertebrate	10	diaphysis (shaft)	shaft frag			small tetrapod
CB201E-2-7-3	39 - B11	floatation - 1mm	Group A	West side of Str. A-14	Preclassic - Middle (early)	Real Xe 3	8				Vertebrata	unidentified vertebrate	10	UID	frag
CB201E-2-7-3	39 - B11	floatation - 2mm	Group A	West side of Str. A-14	Preclassic - Middle (early)	Real Xe 3	1				Vertebrata	unidentified vertebrate	10	UID	frag
CB201E-3-2-2	130	1/4"	Group A	West side of Str. A-14	Classic - Terminal	Bayal	1				Unionidae	river mussel	6	shell	frag
CB201E-3-4-1	154	1/4"	Group A	West side of Str. A-14	Classic - Terminal	Bayal	1		1		Unionidae	river mussel	6	shell	near umbo	L		tiny round indentations on underside (interior side) of umbo - probably natural, could be desease?
CB201E-3-4-3	186	1/4"	Group A	West side of Str. A-14	Classic - Late	Tepejilote 2	1				Mammalia	unidentified mammal	1	UID	frag
CB201E-3-4-4	190	1/4"	Group A	West side of Str. A-14	Classic - Late	Tepejilote 1	1				Odocoileus virginianus	white-tailed deer	1	femur	prox half			highly fragmented
CB201E-3-4-4	190	1/4"	Group A	West side of Str. A-14	Classic - Late	Tepejilote 1	1				Unionidae	river mussel	6	shell	frag
CB201E-3-4-4	199	1/4"	Group A	West side of Str. A-14	Classic - Late	Tepejilote 1	1		1		Pomacea flagellata	Central American apple snail	7	shell	frag
CB201E-3-4-4	199	1/4"	Group A	West side of Str. A-14	Classic - Late	Tepejilote 1	5				Vertebrata	unidentified vertebrate	10	UID	frag			fragmented
CB201E-3-4-6	233	1/4"	Group A	West side of Str. A-14	Classic - Late	Tepejilote 1	1				Mammalia, medium-small	unidentified mammal (size of dog or opossum)	1	vertebra	centrum
CB201E-3-4-6	233	1/4"	Group A	West side of Str. A-14	Classic - Late	Tepejilote 1	1		1		Pomacea flagellata	Central American apple snail	7	shell	frag
CB201E-3-4-6	233	1/4"	Group A	West side of Str. A-14	Classic - Late	Tepejilote 1	7				Vertebrata	unidentified vertebrate	10	UID	frag			fragmented
CB201E-3-7-1	355	1/4"	Group A	West side of Str. A-14	Preclassic - Middle (early)	Real Xe	1			cf	Unionidae	river mussel	6	shell	umbo	R		fragmented
CB201E-3-7-1	355	1/4"	Group A	West side of Str. A-14	Preclassic - Middle (early)	Real Xe	1				Vertebrata	unidentified vertebrate	10	UID	frag
CB201E-4-4-3	194	1/4"	Group A	West side of Str. A-14	Classic - Late	Tepejilote 2	1				Testudines	unidentified turtle	3	carapace	peripheral frag
CB201E-4-4-3	194	1/4"	Group A	West side of Str. A-14	Classic - Late	Tepejilote 2	1			cf	Testudines?	unidentified turtle?	3	cervical vertebra	partial arch, centrum			fragmented
CB201E-4-4-4	196	1/4"	Group A	West side of Str. A-14	Classic - Late	Tepejilote 1	2				Testudines	unidentified turtle	3	carapace	frag
CB201E-4-4-4	196	1/4"	Group A	West side of Str. A-14	Classic - Late	Tepejilote 1	1				Vertebrata	unidentified vertebrate	10	tooth?	root?
CB201E-4-4-4	196	1/4"	Group A	West side of Str. A-14	Classic - Late	Tepejilote 1	1				Vertebrata	unidentified vertebrate	10	UID	frag
CB201E-4-5-1	257	1/4"	Group A	West side of Str. A-14	Classic - Early	Junco 3	1				Mammalia	unidentified mammal	1	diaphysis (shaft)	shaft frag
CB201E-4-5-1	257	1/4"	Group A	West side of Str. A-14	Classic - Early	Junco 3	1		1		Pomacea flagellata	Central American apple snail	7	shell	frag
CB201E-4-6-2	334	1/4"	Group A	West side of Str. A-14	Preclassic - Middle (early)	Real Xe 3	1				Unionidae	river mussel	6	shell	frag			fragmented
CB201E-4-6-2	334	1/4"	Group A	West side of Str. A-14	Preclassic - Middle (early)	Real Xe 3	7		7		Pomacea flagellata	Central American apple snail	7	shell	frag			fragmented
CB201E-4-6-2	334	1/4"	Group A	West side of Str. A-14	Preclassic - Middle (early)	Real Xe 3	1		1	cf	Bulimulus sp.	terrestrial cone snail	9	shell	frag			fragmented
CB201E-4-6-2	334	1/4"	Group A	West side of Str. A-14	Preclassic - Middle (early)	Real Xe 3	1		1		Neocyclotus dysoni	common crater snail	9	shell	whole			looks recent - brown and translucent
CB201E-4-7-1	347	1/4"	Group A	West side of Str. A-14	Preclassic - Middle (early)	Real Xe 3	1				Unionidae	river mussel	6	shell	tiny frags			mostly powder
CB201E-4-7-1	347	1/4"	Group A	West side of Str. A-14	Preclassic - Middle (early)	Real Xe 3	1				Vertebrata	unidentified vertebrate	10	UID	frag
CB201E-4-7-2	360	1/4"	Group A	West side of Str. A-14	Preclassic - Middle (early)	Real Xe 3	1				Unionidae	river mussel	6	shell	frag			fragmented
CB201E-4-7-2	360	1/4"	Group A	West side of Str. A-14	Preclassic - Middle (early)	Real Xe 3	1		1		Pomacea flagellata	Central American apple snail	7	shell	frag
CB201E-4-7-2	360	1/4"	Group A	West side of Str. A-14	Preclassic - Middle (early)	Real Xe 3	3		3		Neocyclotus dysoni	common crater snail	9	shell	frag			probably intrusive - one tiny one (~4 mm)
CB201E-4-7-2	360	1/4"	Group A	West side of Str. A-14	Preclassic - Middle (early)	Real Xe 3	1				Vertebrata	unidentified vertebrate	10	diaphysis (shaft)	shaft frag
CB201E-4-7-3	371	1/4"	Group A	West side of Str. A-14	Preclassic - Middle (early)	Real Xe 3	2		1		Unionidae	river mussel	6	shell	numerous frags - mostly anterior and umbo	1 R, 1 L		fragmented
CB201E-4-7-3	40 - B12	floatation - 2mm	Group A	West side of Str. A-14	Preclassic - Middle (early)	Real Xe 3	1				Actinopterygii	unidentified bony fish	5	cranium	frag			this is a different fish compared to others in same context
CB201E-4-7-3	40 - B12	floatation - 1mm	Group A	West side of Str. A-14	Preclassic - Middle (early)	Real Xe 3	1				Actinopterygii	unidentified bony fish	5	cranium	frag
CB201E-4-7-3	40 - B12	floatation - 1mm	Group A	West side of Str. A-14	Preclassic - Middle (early)	Real Xe 3	1				Actinopterygii	unidentified bony fish	5	dorsal spine	prox region
CB201E-4-7-3	40 - B12	floatation - 2mm	Group A	West side of Str. A-14	Preclassic - Middle (early)	Real Xe 3	1			cf	Unionidae	river mussel	6	shell	nacre frag
CB201E-4-7-3	40 - B12	floatation - 2mm	Group A	West side of Str. A-14	Preclassic - Middle (early)	Real Xe 3	1		1		Pomacea flagellata	Central American apple snail	7	shell	frag			fragmented
CB201E-4-7-3	40 - B12	floatation - 2mm	Group A	West side of Str. A-14	Preclassic - Middle (early)	Real Xe 3	1				Vertebrata	unidentified vertebrate	10	UID	frag			could be fish
CB201E-4-7-3	40 - B12	floatation - 1mm	Group A	West side of Str. A-14	Preclassic - Middle (early)	Real Xe 3	5				Vertebrata	unidentified vertebrate	10	UID	frag			probably fish
CB201E-4-7-4	375	1/4"	Group A	West side of Str. A-14	Preclassic - Middle (early)	Real Xe 3	1				Unionidae	river mussel	6	shell	posterior frags and hinge	R		refits mostly; fragmented
CB201E-5-2-2	140	1/4"	Group A	West side of Str. A-14	Classic - Terminal	Bayal	1		1		Unionidae	river mussel	6	shell	anterior margin	R
CB201E-5-2-2	140	1/4"	Group A	West side of Str. A-14	Classic - Terminal	Bayal	1				Vertebrata	unidentified vertebrate	10	diaphysis (shaft)	shaft frag
CB201E-5-4-4	225	1/4"	Group A	West side of Str. A-14	Classic - Late	Tepejilote 1	1		1		Unionidae	river mussel	6	shell	anterior/ventral margin	R
CB201E-5-4-5	239	1/4"	Group A	West side of Str. A-14	Classic - Late	Tepejilote 1	1				Odocoileus virginianus	white-tailed deer	1	phalanx 2	whole	RM/LL	fused - probable adult
CB201E-5-5-1	263	1/4"	Group A	West side of Str. A-14	Classic - Early	Junco 3?	1		1		Tayassuidae	peccary	1	MCIV	80% prox and shaft	L	adult (based on size)
CB201E-5-5-2	281	1/4"	Group A	West side of Str. A-14	Classic - Early	Junco 3?	2		1		Cervidae	deer	1	metapodial	distal shaft (unfused)		juvenile or subadult (unfused)	fragmented
CB201E-5-5-2	281	1/4"	Group A	West side of Str. A-14	Classic - Early	Junco 3?	5				Mammalia	unidentified mammal	1	diaphysis (shaft)	shaft frag			fragmented
CB201E-5-6-1	308	1/4"	Group A	West side of Str. A-14	Preclassic - Middle (early)	Real Xe 3	2		2		Unionidae	river mussel	6	shell	umbo and anterior half of one valve; ventral margin of another	both L		fragmented
CB201E-5-6-2	317	1/4"	Group A	West side of Str. A-14	Preclassic - Middle (early)	Real Xe 3	1		1	cf	Cuniculus paca	lowland paca	1	innominate	lower acetabulum and upper ischium	L
CB201E-5-6-2	317	1/4"	Group A	West side of Str. A-14	Preclassic - Middle (early)	Real Xe 3	1				Unionidae	river mussel	6	shell	frag
CB201E-5-6-2	317	1/4"	Group A	West side of Str. A-14	Preclassic - Middle (early)	Real Xe 3	1		1		Pomacea flagellata	Central American apple snail	7	shell	frag
CB201E-5-6-3	327	1/4"	Group A	West side of Str. A-14	Preclassic - Middle (early)	Real Xe	1			cf	Unionidae	river mussel	6	shell	hinge	R		fragmented
CB201E-6-4-1	393	1/4"	Group A	West side of Str. A-14	Classic - Terminal	Bayal	1		1		Mammalia	unidentified mammal	1	diaphysis (shaft)	shaft frag
CB201E-6-4-4	228	1/4"	Group A	West side of Str. A-14	Classic - Late	Tepejilote 1	1				Unionidae	river mussel	6	shell	frag
CB201E-6-5-1	267 (Bag 1)	1/4"	Group A	West side of Str. A-14	Classic - Early	Junco 3?	4				Mammalia, medium-large	unidentified mammal (size of deer or jaguar)	1	tibia?	shaft			fragmented
CB201E-6-5-1	267 (Bag 1)	1/4"	Group A	West side of Str. A-14	Classic - Early	Junco 3?	7		1		Dermatemys or Trachemys	river turtle or slider	3	carapace	frag			fragmented
CB201E-6-5-1	267 (Bag 1)	1/4"	Group A	West side of Str. A-14	Classic - Early	Junco 3?	1		1		Bulimulus sp.	terrestrial cone snail	9	shell	body
CB201E-6-5-1	267 (Bag 2)	1/4"	Group A	West side of Str. A-14	Classic - Early	Junco 3?	1		1	cf	Turbinella angulata	West Indian chank shell	8	shell	interior whorl frag			heavy, smooth, thick shell - similar to a large Strombidae, Fasciolariidae, or Busycon
CB201E-6-5-2	403	1/4"	Group A	West side of Str. A-14	Classic - Early	Junco 3?	1				Vertebrata	unidentified vertebrate	10	UID	frag			cancellous bone, probably mammal
CB201E-6-6-2	330	1/4"	Group A	West side of Str. A-14	Preclassic - Middle (early)	Real Xe 3	1				Unionidae	river mussel	6	shell	anterior 1/3 of valve and umbo	R		fragmented
CB201E-6-6-2	330	1/4"	Group A	West side of Str. A-14	Preclassic - Middle (early)	Real Xe 3	1				Unionidae	river mussel	6	shell	nacre fragments			fragmented
CB201E-6-6-2	330	1/4"	Group A	West side of Str. A-14	Preclassic - Middle (early)	Real Xe 3	1		1		Pomacea flagellata	Central American apple snail	7	shell	frag
CB201E-6-7-1	350	1/4"	Group A	West side of Str. A-14	Preclassic - Middle (early)	Real Xe	1				Unionidae	river mussel	6	shell	single nacre fragment
CB201E-6-7-1	350	1/4"	Group A	West side of Str. A-14	Preclassic - Middle (early)	Real Xe	1		1	cf	Unionidae	river mussel	6	shell	anterior margin and hinge around umbo visible, also nacre fragments from other parts	L		mostly powder
CB201E-6-7-1	350	1/4"	Group A	West side of Str. A-14	Preclassic - Middle (early)	Real Xe	1		1		Pomacea flagellata	Central American apple snail	7	shell	frag			fragmented
CB201E-6-7-2	364	1/4"	Group A	West side of Str. A-14	Preclassic - Middle (early)	Real Xe	15		1		Mammalia	unidentified mammal	1	UID	frag			fragmented - probably 1 specimen
CB201E-6-7-2	364	1/4"	Group A	West side of Str. A-14	Preclassic - Middle (early)	Real Xe	1		1		Unionidae	river mussel	6	shell	nacre fragments	L		mostly powder
[truncated: 9,263 more rows]
