# Supplementary material for: The Maya Preclassic to Classic transition observed through faunal trends from Ceibal, Guatemala
Source: PLoS One. 2020 Apr 7;15(4):e0230892. doi: 10.1371/journal.pone.0230892 (PMC7138325; doi:10.1371/journal.pone.0230892)
Supplement: S2 Table — This list contains information about the locations for each of the excavation codes in the S1 Table. (XLSX) [file pone.0230892.s002.xlsx]

## Sheet: S2 Table
Operation Code	Location Description
CB200A	Platform of Str. A-24, east of Str. A-24
CB200B	Center of platform of Str. A-24
CB201A	East Court, Str. A-16
CB201B	East Court, south of Str. A-15
CB201C	East Court, Str. A-14
CB201D	Behind East Court, east of Str. A-16 (slope)
CB201E	West side of Str. A-14
CB201F	East Court, near center
CB201G	Behind/north of Str. A-15, bottom of East Court platform slope
CB202A	Central Plaza, near northwest corner
CB203A	Central Plaza, east of Str. A-20
CB203B	Central Plaza, west of Str. A-10
CB203C	Central Plaza, center
CB203D	South of stairs of Str. A-20
CB203E	Excavations in front (east of) and underneath Str. A-20
CB203F	Stairs on east side of Str. A-20
CB203G	West side of Str. A-10
CB203H	Central Plaza, west of Str. A-12
CB203I	Str. A-12
CB203J	Central Plaza, west of Str. A-10
CB203K	Central Plaza, near center/east of Str. A-20
CB203L	Central Plaza, near center/east of Str. A-20
CB203M	Central Plaza, southeast of Str. A-13
CB203N	Central Plaza, center
CB203O	Central Plaza, southeast of Str. A-13
CB203P	Central Plaza, east of Str. A-19
CB203Q	Central Plaza, southwest of Str. A-13
CB204A	West wall of Str. A-19
CB205A	North of Central Plaza, Str. A-18
CB206A	Center of patio of group north of Central Plaza, north of Str. A-51
CB207A	Str. A-2
CB208A	East Plaza of Group D
CB209A (1&2)	Central Plaza of Group D, east of Str. D-14
CB209A (3 onward)	West Plaza of Group D, west of Str. D-14
CB209B	North entrance to Central Plaza, Group D (Calzada)
CB209C	(N/A - No fauna)
CB209D	Str. D-31
CB210A	East of Str. 6E-6
CB210B	Northeast of Str. 54
CB210C	West side of Str. 55
CB210D	Southeast corner of Str. 6E-6
CB211A	North of Str. 47
CB211B	North of Str. 46
CB211C	Northeast corner of Karinel, between Strs. 45a and 45d
CB211D	Southeast part of Karinel platform
CB211E	East of Str. 46
CB211F	Str. 47
CB211G	Southern side of Karinel platform, just south of Str. 47
CB212A	Patio B of West Plaza (northern side - Str. D-8)
CB212B	Patio B of West Plaza (eastern side of patio court - reopened Harvard pit)
CB213A	Patio of Group 4F-15
CB213B	West of Str. 4E-10
CB214A	East Plaza between Str. D-53 and D-55
CB215A	Between 4E-16 platform and Str. 1
CB215B	Center patio of Platform 4E-14
CB215C	Str. 1
CB215D	(N/A - No fauna)
CB215E	Aguada east of Str. 2
CB216A	Calzada III (near Group D)
CB216B	Calzada III (near Group D)
CB217A	East of Group A and Str. 10, on slope
CB218A	Str. 4G-4, central axis (west side of structure)
CB218B	Str. 4G-5 patio, south of Str. 4G-5a
CB218C	Northeast corner of Str. 4G-12c
CB219A	West Plaza of Group D, Str. D-6
CB220A	(N/A - No fauna)
CB221A	Str. D-104a
CB221B	Platform Str. D-86a
CB221C	Str. D-87
CB222A	Platform 97 - center of platform
CB222B	North side of Platform 97, north of Str. 97A
CB223A	West-center of Str. 3H-1 platform
CB223B	West of Str. 3H-5
CB223C	Str. 3H-1, south side
CB223D	Str. 3H-7, between Strs. A and B
CB224A	Str. C-32, north side
CB225A	Group A, far south
CB226A	Group A, far south (south of Str. A-2)
CB226B	Group A, far south (south of Str. A-2)
CB226C	Group A, far south (south of Str. A-2)
CB228A	Group A, far south
AN1A	Str. 1
AN1B	North side of Str. 2
AN1C	Center of Caobal Central Plaza
AN1D	Str. 8
