# Supplementary material for: The Maya Preclassic to Classic transition observed through faunal trends from Ceibal, Guatemala
Source: PLoS One. 2020 Apr 7;15(4):e0230892. doi: 10.1371/journal.pone.0230892 (PMC7138325; doi:10.1371/journal.pone.0230892)
Supplement: S3 Table — Groups distinguish excavation operations that are found in close enough association that they may contain the same animal remains. Group numbers are arbitrary and only meant to distinguish similar operations. (XLSX) [file pone.0230892.s003.xlsx]

## Sheet: S3 Table
Site Divisions for Minimum Number of Individuals (MNI). Groups distinguish excavation operations that are found in close enough association that they may contain the same animal remains.
Group	Operation Codes
1	CB200A, CB200B
2	CB201A, CB201B, CB201F
3	CB201C
4	CB201D
5	CB201E
6	CB201G
7	CB202A
8	CB203 (A-Q, except D, F, G, and I)
9	CB203D, CB203F
10	CB203G
11	CB203I
12	CB204A
13	CB205A
14	CB206A
15	CB207A
16	CB208A
17	CB209A
18	CB209B
19	CB209D
20	CB210A, CB210D
21	CB211 (A-G)
22	CB212A, CB212B
23	CB213A
24	CB213B
25	CB214A
26	CB215A, CB215C
27	CB215B
28	CB215D
29	CB215E
30	CB216B
31	CB217A
32	CB218A
33	CB218B
34	CB218C
35	CB219A
36	CB221A
37	CB221B
38	CB221C
39	CB222A
40	CB222B
41	CB223A
42	CB223B
43	CB223C
44	CB223D
45	CB224A
46	CB225A
47	CB226 (A-C)
48	CB228A
49	AN 1A
50	AN 1B
51	AN 1C
52	AN 1D
